# Supplementary material for: Asxl1 exerts an antiproliferative effect on mouse lung maturation via epigenetic repression of the E2f1-Nmyc axis
Source: Cell Death Dis. 2018 Nov 2;9(11):1118. doi: 10.1038/s41419-018-1171-z (PMC6215009; doi:10.1038/s41419-018-1171-z)
Supplement: Supplementary file 4 — Supplementary Table S2 [file 41419_2018_1171_MOESM4_ESM.xlsx]

## Sheet: cell proliferation
Supplementary Table S2. Genes associated with cell proliferation, cell cycle, and E2F1 response altered by Asxl1 disruption (> 2 fold).
Systematic	GeneSymbol	Normalized	t-test P-value	Flags	Raw	Control	Normalized	Flags	Raw	Control	Normalized	Flags	Raw	Control	Genbank	GeneName	Accessions	Description	REFSEQ	GO_ID	SEQUENCE	LOCUSLINK_ID	Chromosomal location	UNIGENE_ID	CYTOBAND	GO biological process	Function	GO molecular function	Product	Pathways	GO cellular component	Summary	Common	EnsemblID	EntrezGene	UniGene	PubMedID	TIGRID	DBid
A_55_P2016114	Fasl	23.1889	0.000330076	A	78.6884	3.40689	24.9911	A	77.4463	3.09895	21.5166	A	79.9304	3.71482	NM_010177	Fas ligand (TNF superfamily, member 6)	ref|NM_010177|ens|ENSMUST00000000834|ens|ENSMUST00000074892|gb|S76752	Mus musculus Fas ligand (TNF superfamily, member 6) (Fasl), mRNA [NM_010177]	NM_010177	GO:0005125(cytokine activity)|GO:0005164(tumor necrosis factor receptor binding)|GO:0005576(extracellular region)|GO:0005615(extracellular space)|GO:0005886(plasma membrane)|GO:0005901(caveola)|GO:0006915(apoptosis)|GO:0006925(inflammatory cell apoptosis)|GO:0006955(immune response)|GO:0007165(signal transduction)|GO:0008284(positive regulation of cell proliferation)|GO:0008624(induction of apopt…	GCAATGATGTCTGTGTGTTTGTATGTATGAGAGCAAACAGATTCTAAGGAGTCATATAAA	14103	chr1:163711115-163711056	Mm.3355	mm|1qH2.1	GO:6915(apoptosis); GO:6955(immune response); GO:8624(induction of apoptosis by extracellular signals); GO:43065(positive regulation of apoptosis); GO:46666(retinal cell programmed cell death); GO:7165(signal transduction)		GO:5125(cytokine activity); GO:5164(tumor necrosis factor receptor binding)	Fas ligand (TNF superfamily, member 6)	KEGG pathway: Apoptosis 04210; KEGG pathway: Cytokine-cytokine receptor interaction 04060; KEGG pathway: MAPK signaling pathway 04010; KEGG pathway: Natural killer cell mediated cytotoxicity 04650; KEGG pathway: Type I diabetes mellitus 04940	GO:9897(external side of plasma membrane); GO:5576(extracellular region); GO:5615(extracellular space); GO:16021(integral to membrane); GO:16020(membrane)		gld; CD178; CD95L; Fas-L; Faslg; Tnfsf6; APT1LG1; Fas-Ligand	ENSMUST00000000834	14103	Mm.3355	17363561; 17236235; 17192273; 17182568; 17173971; 17167783; 16990614; 16973387; 16954477; 16940415; 16920942; 16903779; 16849454; 16807368; 16769751; 16738314; 16710360; 16652108; 16618773; 16606788; 16581901; 16541469; 16517735; 16517711; 16504066; 16469770; 16456239; 16441482; 16428764; 16380510; 16365167; 16356862; 16339539; 16260486; 16244106; 16239119; 16204241; 16169110; 16151533; 16148053;…	NP802826	GeneID:14103; MGI:99255; GI:6753818; CCDS:CCDS15418.1
A_55_P2027731	Il1rl1	14.0082	0.000887482	A	47.6893	3.4215	15.4602	A	47.611	3.07959	12.6926	A	47.7675	3.76342	NM_001025602	interleukin 1 receptor-like 1	ref|NM_001025602|ens|ENSMUST00000097772|ens|ENSMUST00000053043|gb|BC033416	Mus musculus interleukin 1 receptor-like 1 (Il1rl1), transcript variant 1, mRNA [NM_001025602]	NM_001025602	GO:0002113(interleukin-33 binding)|GO:0002114(interleukin-33 receptor activity)|GO:0004872(receptor activity)|GO:0004888(transmembrane receptor activity)|GO:0004908(interleukin-1 receptor activity)|GO:0005515(protein binding)|GO:0005576(extracellular region)|GO:0005615(extracellular space)|GO:0005886(plasma membrane)|GO:0007165(signal transduction)|GO:0009897(external side of plasma membrane)|GO:…	CCTTACCCAAATTGCCATTACAGTCGAGCATGTTTTCAGTTCTAAATGCCTTTTATATAT	17082	chr1:40520014-40520073	Mm.289824	mm|1qB
A_55_P2075125	Pax2	9.80186	0.000436646	A	83.3691	8.65502	8.2023	A	84.1484	10.2591	11.7133	A	82.5898	7.05091	NM_011037	paired box gene 2	ref|NM_011037|ens|ENSMUST00000004340|tc|TC1726614|nap|NAP013609-001	Mus musculus paired box gene 2 (Pax2), mRNA [NM_011037]	NM_011037	GO:0000122(negative regulation of transcription from RNA polymerase II promoter)|GO:0001655(urogenital system development)|GO:0001656(metanephros development)|GO:0001657(ureteric bud development)|GO:0001658(branching involved in ureteric bud morphogenesis)|GO:0001709(cell fate determination)|GO:0001822(kidney development)|GO:0001823(mesonephros development)|GO:0003337(mesenchymal to epithelial tr…	TATACACTGATCCTGCCCACATTAGAGGAGGTGGAGGTTTACATCTGGTCTGGACTTTAA	18504	chr19:44871124-44871183	Mm.445309	mm|19qC3
A_52_P31510	Pdx1	7.77592	0.00506125	A	25.641	3.28089	9.84226	A	29.1908	2.96586	6.1434	A	22.0912	3.59592	NM_008814	pancreatic and duodenal homeobox 1	ref|NM_008814|ens|ENSMUST00000085591|gb|BC103572|gb|BC103581	Mus musculus pancreatic and duodenal homeobox 1 (Pdx1), mRNA [NM_008814]	NM_008814	GO:0000122(negative regulation of transcription from RNA polymerase II promoter)|GO:0003677(DNA binding)|GO:0003700(transcription factor activity)|GO:0003702(RNA polymerase II transcription factor activity)|GO:0005515(protein binding)|GO:0005634(nucleus)|GO:0005737(cytoplasm)|GO:0006006(glucose metabolic process)|GO:0006350(transcription)|GO:0006351(transcription, DNA-dependent)|GO:0006355(regula…	CCCTGAGCTTCTGAAAACTTTGAGGCTGCTTCTGATGCCAAGCGAATGGCCAGATCTGCC	18609	chr5:148086570-148086629	Mm.389714	mm|5qG3
A_55_P2071384	Crh	4.56341	0.000549783	P	7622.07	1670.88	4.40559	P	7567.96	1717.81	4.72687	P	7676.19	1623.95	NM_205769	corticotropin releasing hormone	ref|NM_205769|ens|ENSMUST00000061294|tc|TC1589522	Mus musculus corticotropin releasing hormone (Crh), mRNA [NM_205769]	NM_205769	GO:0005102(receptor binding)|GO:0005179(hormone activity)|GO:0005576(extracellular region)|GO:0006704(glucocorticoid biosynthetic process)|GO:0006950(response to stress)|GO:0006954(inflammatory response)|GO:0007616(long-term memory)|GO:0007631(feeding behavior)|GO:0008628(induction of apoptosis by hormones)|GO:0017045(adrenocorticotropin-releasing hormone activity)|GO:0030324(lung development)|GO…	GTGGCTAGGACGAAATGTGTAAGCTCTTTGAATCAACTTTTTCTTGTAAATGTTTCAGTA	12918	chr3:19593541-19593482	Mm.290689	mm|3qA2
A_51_P286737	Ccl2	3.76068	1.77628e-18	P	340.754	90.675	3.6304	P	341.729	94.1301	3.89565	P	339.778	87.2199	NM_011333	chemokine (C-C motif) ligand 2	ref|NM_011333|ens|ENSMUST00000000193|gb|AK153468|gb|AK132590	Mus musculus chemokine (C-C motif) ligand 2 (Ccl2), mRNA [NM_011333]	NM_011333	GO:0001664(G-protein-coupled receptor binding)|GO:0001938(positive regulation of endothelial cell proliferation)|GO:0005125(cytokine activity)|GO:0005515(protein binding)|GO:0005576(extracellular region)|GO:0005615(extracellular space)|GO:0005737(cytoplasm)|GO:0006874(cellular calcium ion homeostasis)|GO:0006935(chemotaxis)|GO:0006954(inflammatory response)|GO:0006955(immune response)|GO:0007179(…	TGTAGGAGTGACCAGTGTGACAGTGAACTAGTGTGACTCGGACTGTGATGCCTTAATTAA	20296	chr11:81850650-81850709	Mm.290320	mm|11qC	GO:6916(anti-apoptosis); GO:6935(chemotaxis); GO:6955(immune response); GO:6954(inflammatory response); GO:7165(signal transduction)		GO:1664(G-protein-coupled receptor binding); GO:8009(chemokine activity); GO:5125(cytokine activity); GO:5515(protein binding)	chemokine (C-C motif) ligand 2	KEGG pathway: Cytokine-cytokine receptor interaction 04060	GO:5576(extracellular region); GO:5615(extracellular space)		JE; HC11; MCAF; MCP1; MCP-1; Scya2; Sigje; SMC-CF; AI323594	ENSMUST00000000193	20296	Mm.290320	17456776; 17409491; 17364026; 17347584; 17284607; 17283277; 17258864; 17220320; 17142777; 17135576; 17126305; 17125873; 17112893; 17088347; 17074847; 17047515; 17003237; 16997857; 16990567; 16982835; 16960104; 16888027; 16882009; 16873893; 16825596; 16809344; 16728728; 16691291; 16691201; 16678847; 16462739; 16443645; 16397233; 16339576; 16339568; 16337133; 16299331; 16278381; 16243300; 16239969;…	NP383762	RP23-350G1.3
A_55_P2133013	Cntfr	3.41293	0.00536606	P,A	44.2859	13.1459	2.67009	P	41.218	15.4369	4.36245	A	47.3538	10.8549	NM_001146080	ciliary neurotrophic factor receptor	ref|NM_001146080|ens|ENSMUST00000084701|ens|ENSMUST00000064443|gb|AK015675	Mus musculus ciliary neurotrophic factor receptor (Cntfr), transcript variant 3, mRNA [NM_001146080]	NM_001146080	GO:0004872(receptor activity)|GO:0004896(cytokine receptor activity)|GO:0004897(ciliary neurotrophic factor receptor activity)|GO:0005515(protein binding)|GO:0005886(plasma membrane)|GO:0007165(signal transduction)|GO:0008284(positive regulation of cell proliferation)|GO:0016020(membrane)|GO:0019221(cytokine-mediated signaling pathway)|GO:0019955(cytokine binding)|GO:0031225(anchored to membrane)	TAAAGACAAGCTGTTTAGTTTTCAACTGATGGAAACCTCGAGGAGTGGCGAGGAGACACA	12804	chr4:41616815-41616756	Mm.425178	mm|4qA5
A_55_P2015994	Fgf9	3.32433	0.00127796	P	1021.28	307.42	3.16314	P	1009.74	319.221	3.49374	P	1032.82	295.619	NM_013518	fibroblast growth factor 9	ref|NM_013518|ens|ENSMUST00000074654|ens|ENSMUST00000022545|gb|AK158584	Mus musculus fibroblast growth factor 9 (Fgf9), mRNA [NM_013518]	NM_013518	GO:0001525(angiogenesis)|GO:0001649(osteoblast differentiation)|GO:0002053(positive regulation of mesenchymal cell proliferation)|GO:0002062(chondrocyte differentiation)|GO:0005104(fibroblast growth factor receptor binding)|GO:0005576(extracellular region)|GO:0005604(basement membrane)|GO:0005615(extracellular space)|GO:0005737(cytoplasm)|GO:0006606(protein import into nucleus)|GO:0007267(cell-ce…	ATCAGTTCATTCACACTGGTATCATAGCCCAGTGAATTTAAAGCAAAGACCTCTTAGTTT	14180	chr14:58728897-58728956	Mm.8846	mm|14qC3	GO:1525(angiogenesis); GO:30154(cell differentiation); GO:8283(cell proliferation); GO:7267(cell-cell signaling); GO:8543(fibroblast growth factor receptor signaling pathway); GO:42472(inner ear morphogenesis); GO:30324(lung development); GO:8584(male gonad development); GO:7275(multicellular organismal development); GO:8284(positive regulation of cell proliferation); GO:50679(positive regulation…		GO:5104(fibroblast growth factor receptor binding); GO:8083(growth factor activity); GO:8201(heparin binding)	fibroblast growth factor 9	KEGG pathway: MAPK signaling pathway 04010; KEGG pathway: Melanoma 05218; KEGG pathway: Regulation of actin cytoskeleton 04810			Fgf9	ENSMUST00000022545	14180	Mm.8846	16818445; 16778080; 16700629; 16675530; 16540514; 16540513; 16537572; 16524929; 16504022; 16496342; 16494859; 16308329; 16185683; 16151852; 16141073; 16141072; 16123981; 15963767; 15944199; 15621532; 15533830; 15470636; 15340846; 15329346; 15328018; 15260994; 15255957; 15229180; 15211353; 15201225; 15201220; 15108315; 15071597; 14517998; 12781691; 12666204; 12591596; 12477932; 12466851; 12399319;…	NP379352	GeneID:14180; MGI:104723; GI:110625633; CCDS:CCDS27164.1
A_51_P108228	Chrna7	3.3011	0.000241788	A	10.5008	3.19727	3.65356	A	10.5046	2.87517	2.98263	A	10.497	3.51936	NM_007390	cholinergic receptor, nicotinic, alpha polypeptide 7	ref|NM_007390|ens|ENSMUST00000032738|gb|AK157809|gb|L37663	Mus musculus cholinergic receptor, nicotinic, alpha polypeptide 7 (Chrna7), mRNA [NM_007390]	NM_007390	GO:0001988(positive regulation of heart rate in baroreceptor response to decreased systemic arterial blood pressure)|GO:0004872(receptor activity)|GO:0004889(nicotinic acetylcholine-activated cation-selective channel activity)|GO:0005216(ion channel activity)|GO:0005230(extracellular ligand-gated ion channel activity)|GO:0005515(protein binding)|GO:0005624(membrane fraction)|GO:0005737(cytoplasm)…	CGAGAATTGGGGTCCTAACTCTACATTGTGATAAATGGAAGAACTCTGAGGTATCCCTGT	11441	chr7:70244064-70244005	Mm.113464	mm|7qC	GO:42113(B cell activation); GO:42110(T cell activation); GO:8306(associative learning); GO:48149(behavioral response to ethanol); GO:6816(calcium ion transport); GO:60112(generation of menstrual cycle rhythm); GO:6811(ion transport); GO:42698(menstrual cycle); GO:32691(negative regulation of interleukin-1 beta production); GO:32715(negative regulation of interleukin-6 production); GO:32720(negat…		GO:5230(extracellular ligand-gated ion channel activity); GO:5216(ion channel activity); GO:30594(neurotransmitter receptor activity); GO:4889(nicotinic acetylcholine-activated cation-selective channel activity); GO:5515(protein binding); GO:4872(receptor activity)	cholinergic receptor, nicotinic, alpha 7	KEGG pathway: Calcium signaling pathway 04020	GO:16324(apical plasma membrane); GO:9897(external side of plasma membrane); GO:5615(extracellular space); GO:16021(integral to membrane); GO:16020(membrane); GO:5624(membrane fraction); GO:5886(plasma membrane); GO:45211(postsynaptic membrane)		Acra7; alpha7	ENSMUST00000032738	11441	Mm.221693	17291692; 17218065; 17204496; 17192639; 17158331; 17010324; 16923147; 16901939; 16545784; 16319313; 16313899; 16280085; 16253349; 16141073; 16141072; 16033766; 16025117; 15969741; 15963492; 15948184; 15944242; 15926916; 15925141; 15922075; 15896732; 15770102; 15723228; 15555774; 15549469; 15541879; 15494367; 15489024; 15364017; 15140935; 15009674; 14975691; 14970827; 14499477; 12628457; 12606407;…	NP816004	GeneID:11441; MGI:99779; GI:31982869; CCDS:CCDS21329.1
A_55_P2011937	Fignl1	3.24822	0.0013747	P	3203.58	986.694	3.21407	P	3320.97	1033.26	3.28273	P	3086.18	940.126	NM_001163359	fidgetin-like 1	ref|NM_001163359|ref|NM_021891|ref|NM_001163360|ens|ENSMUST00000109664	Mus musculus fidgetin-like 1 (Fignl1), transcript variant 1, mRNA [NM_001163359]	NM_001163359	GO:0000166(nucleotide binding)|GO:0005524(ATP binding)|GO:0016787(hydrolase activity)|GO:0017111(nucleoside-triphosphatase activity)|GO:0046872(metal ion binding)	CAACAGGGAGTAAACTACCGTAACCCGTGCTGGCTTGTAACTTGTTTTGTGGGCTTTTTT	60530	chr11:11700646-11700587	Mm.236114	mm|11qA1
A_55_P2110245	Fignl1	3.03106	0.00177429	P	2466.18	812.62	3.09626	P	2637.15	851.723	2.96724	P	2295.21	773.516	NM_001163359	fidgetin-like 1	ref|NM_001163359|ref|NM_021891|ref|NM_001163360|ens|ENSMUST00000047689	Mus musculus fidgetin-like 1 (Fignl1), transcript variant 1, mRNA [NM_001163359]	NM_001163359	GO:0000166(nucleotide binding)|GO:0005524(ATP binding)|GO:0016787(hydrolase activity)|GO:0017111(nucleoside-triphosphatase activity)|GO:0046872(metal ion binding)	CTGCCTCAAAAGATAAGTGTGGCTTTTTTCAAGGGATCTGGAAAGTTTTCTATTATTGTT	60530	chr11:11700518-11700459	Mm.236114	mm|11qA1
A_51_P415905	Pola1	3.02752	0.00165773	P	1492.92	490.19	2.59852	P	1321.33	508.494	3.52734	P	1664.5	471.886	NM_008892	polymerase (DNA directed), alpha 1	ref|NM_008892|ens|ENSMUST00000006856|gb|D17384|gb|D13543	Mus musculus polymerase (DNA directed), alpha 1 (Pola1), mRNA [NM_008892]	NM_008892	GO:0000166(nucleotide binding)|GO:0001882(nucleoside binding)|GO:0003676(nucleic acid binding)|GO:0003677(DNA binding)|GO:0003887(DNA-directed DNA polymerase activity)|GO:0005515(protein binding)|GO:0005634(nucleus)|GO:0005658(alpha DNA polymerase:primase complex)|GO:0006139(nucleobase, nucleoside, nucleotide and nucleic acid metabolic process)|GO:0006260(DNA replication)|GO:0016740(transferase a…	CATCAGTTCTTCAGAATAGTGTCTCTTTGAAGTGATAAACAATATTACAATATGGCAGCC	18968	chrX:90550248-90550189	Mm.1923	mm|XqC3	GO:6260(DNA replication); GO:6270(DNA replication initiation); GO:731(DNA synthesis during DNA repair); GO:84(S phase of mitotic cell cycle); GO:8283(cell proliferation); GO:6303(double-strand break repair via nonhomologous end joining); GO:6273(lagging strand elongation); GO:6272(leading strand elongation); GO:6139(nucleobase, nucleoside, nucleotide and nucleic acid metabolic process); GO:9268(r…		GO:3677(DNA binding); GO:3896(DNA primase activity); GO:3887(DNA-directed DNA polymerase activity); GO:3889(alpha DNA polymerase activity); GO:3682(chromatin binding); GO:46872(metal ion binding); GO:3676(nucleic acid binding); GO:166(nucleotide binding); GO:16779(nucleotidyltransferase activity); GO:5515(protein binding); GO:46982(protein heterodimerization activity); GO:5529(sugar binding); GO:…	polymerase (DNA directed), alpha 1	KEGG pathway: DNA polymerase 03030; KEGG pathway: Purine metabolism 00230; KEGG pathway: Pyrimidine metabolism 00240	GO:5658(alpha DNA polymerase:primase complex); GO:785(chromatin); GO:5635(nuclear envelope); GO:16363(nuclear matrix); GO:5730(nucleolus); GO:5654(nucleoplasm); GO:5634(nucleus)		Pola; AW321876	ENSMUST00000006856	18968	Mm.1923	17118336; 16919269; 16314528; 16141073; 16141072; 12466851; 11956759; 11217851; 11076861; 11042159; 11004506; 10663580; 10349636; 9584195; 8463324; 8406471; 8125989; 8106564; 8026492; 7654366; 2037291; 1855251	NP381404	RP23-53K18.2
A_55_P2096947	Ereg	2.9981	0.0144543	A	27.9762	9.34755	2.72266	A	27.1328	9.96555	3.3014	A	28.8197	8.72954	NM_007950	epiregulin	ref|NM_007950|ens|ENSMUST00000031324|gb|D30782|nap|NAP097215-001	Mus musculus epiregulin (Ereg), mRNA [NM_007950]		GO:0001525(angiogenesis)|GO:0001550(ovarian cumulus expansion)|GO:0001556(oocyte maturation)|GO:0001819(positive regulation of cytokine production)|GO:0005154(epidermal growth factor receptor binding)|GO:0005576(extracellular region)|GO:0005615(extracellular space)|GO:0005886(plasma membrane)|GO:0007143(female meiosis)|GO:0007173(epidermal growth factor receptor signaling pathway)|GO:0007275(mult…	GATAGTCATGTACCTTGACATAGTGAAGGACACTATAATGTATGAGTTGTTGTCAGTTTT	13874	chr5:91522553-91522612	Mm.4791	mm|5qE1	GO:1525(angiogenesis); GO:30154(cell differentiation); GO:8283(cell proliferation); GO:7267(cell-cell signaling); GO:19221(cytokine and chemokine mediated signaling pathway); GO:7173(epidermal growth factor receptor signaling pathway); GO:7143(female meiosis); GO:30216(keratinocyte differentiation); GO:43616(keratinocyte proliferation); GO:42700(luteinizing hormone signaling pathway); GO:9299(mRN…		GO:5154(epidermal growth factor receptor binding); GO:8083(growth factor activity); GO:5515(protein binding); GO:46982(protein heterodimerization activity)		KEGG pathway: ErbB signaling pathway 04012	GO:5615(extracellular space); GO:16021(integral to membrane); GO:16020(membrane)		MGC36144		13874	Mm.4791	17194751; 16338791; 16182244; 16141073; 16141072; 15651060; 15489334; 15456865; 15365177; 14726596; 12573256; 12477932; 12466851; 11217851; 11076861; 11042159; 10349636; 9990076; 9556621; 9419975; 9344537; 9337852; 8549764; 7706296	TC1420295
A_55_P2013336	Melk	2.91989	0.00206771	P	1569.1	538.142	2.78231	P	1577.16	566.855	3.06428	P	1561.04	509.429	NM_010790	maternal embryonic leucine zipper kinase	ref|NM_010790|ens|ENSMUST00000102933|ens|ENSMUST00000107828|ens|ENSMUST00000045607	Mus musculus maternal embryonic leucine zipper kinase (Melk), mRNA [NM_010790]	NM_010790	GO:0000166(nucleotide binding)|GO:0004672(protein kinase activity)|GO:0004674(protein serine/threonine kinase activity)|GO:0005524(ATP binding)|GO:0005737(cytoplasm)|GO:0006468(protein amino acid phosphorylation)|GO:0016301(kinase activity)|GO:0016310(phosphorylation)|GO:0016740(transferase activity)	GCTCTTCACTGTGACTCATTTTGATGTACAGTTTCTTTCTGAACTAAAACCATTTGTGAA	17279	chr4:44377041-44377100	Mm.268668	mm|4qB1	GO:6468(protein amino acid phosphorylation)		GO:5524(ATP binding); GO:16301(kinase activity); GO:166(nucleotide binding); GO:4672(protein kinase activity); GO:4674(protein serine/threonine kinase activity); GO:16740(transferase activity)	maternal embryonic leucine zipper kinase		GO:5737(cytoplasm)		MPK38; AI327312; mKIAA0175	ENSMUST00000045607	17279	Mm.268668	16144839; 16141073; 16141072; 16061694; 15782199; 14660441; 14651920; 14621295; 12477932; 12466851; 11747609; 11217851; 11076861; 11042159; 10934024; 10922068; 10417823; 10349636; 9305775; 9136115	NP816632	RP23-382O11.1
A_51_P290074	Fabp7	2.90186	0.0022011	P	290.736	100.192	2.8938	P	292.642	101.127	2.90995	P	288.831	99.2563	NM_021272	fatty acid binding protein 7, brain	ref|NM_021272|ens|ENSMUST00000020024|gb|S69799|gb|AK021271	Mus musculus fatty acid binding protein 7, brain (Fabp7), mRNA [NM_021272]	NM_021272	GO:0001964(startle response)|GO:0005215(transporter activity)|GO:0005488(binding)|GO:0005634(nucleus)|GO:0005737(cytoplasm)|GO:0006810(transport)|GO:0008289(lipid binding)|GO:0021846(cell proliferation in forebrain)|GO:0022008(neurogenesis)|GO:0042995(cell projection)|GO:0043025(neuronal cell body)|GO:0050673(epithelial cell proliferation)|GO:0060134(prepulse inhibition)	TGAAGCACTGGTCACTAATTATAAGTTTGTCTTCGGTGTGGAGGTAGAAAATTATAATTC	12140	chr10:57508039-57508098	Mm.3644	mm|10qB4	GO:6810(transport)		GO:5488(binding); GO:8289(lipid binding)	fatty acid binding protein 7, brain	KEGG pathway: PPAR signaling pathway 03320	GO:42995(cell projection); GO:43025(cell soma)		MRG; Blbp; B-FABP		12140	Mm.3644	17205580; 17093077; 17084361; 16920270; 16882015; 16873583; 16790476; 16774995; 16715082; 16679559; 16611825; 16606357; 16537572; 16518823; 16517089; 16288463; 16280634; 16237179; 16229973; 16226707; 16196028; 16151855; 16141073; 16141072; 16133146; 15965470; 15893981; 15890332; 15879553; 15617678; 15509736; 15496441; 15489334; 15226823; 15212142; 15198674; 15046721; 14999075; 14770308; 14651920;…	NP816210	GeneID:12140; MGI:101916; GI:10946572; CCDS:CCDS23856.1
A_55_P2111172	Mecom	2.8629	0.00257359	P	146.665	51.1365	3.13088	P	156.19	49.8871	2.61787	P	137.139	52.3858	NM_021442	MDS1 and EVI1 complex locus	ref|NM_021442|ens|ENSMUST00000061088|gb|AJ010015|gb|AK036948	Mus musculus MDS1 and EVI1 complex locus (Mecom), transcript variant 2, mRNA [NM_021442]	NM_021442	GO:0001701(in utero embryonic development)|GO:0001780(neutrophil homeostasis)|GO:0003676(nucleic acid binding)|GO:0003677(DNA binding)|GO:0003700(transcription factor activity)|GO:0005515(protein binding)|GO:0005622(intracellular)|GO:0005634(nucleus)|GO:0006350(transcription)|GO:0006915(apoptosis)|GO:0006954(inflammatory response)|GO:0007275(multicellular organismal development)|GO:0008270(zinc i…	GTTTTGTCCCTGGACACATCCTTGGGAAGGCTGTGGCTTAGTAAAATGACTTTTAGACAC	14013	chr3:30135550-30135491	Mm.222255	mm|3qA3
A_51_P331752	Ccl11	2.83509	0.00239614	P	939.962	330.196	2.49942	P	850.53	340.29	3.21584	P	1029.39	320.101	NM_011330	chemokine (C-C motif) ligand 11	ref|NM_011330|ens|ENSMUST00000000342|gb|AK009307|gb|U26426	Mus musculus chemokine (C-C motif) ligand 11 (Ccl11), mRNA [NM_011330]	NM_011330	GO:0005125(cytokine activity)|GO:0005576(extracellular region)|GO:0005615(extracellular space)|GO:0006935(chemotaxis)|GO:0006954(inflammatory response)|GO:0006955(immune response)|GO:0008009(chemokine activity)|GO:0045766(positive regulation of angiogenesis)|GO:0060444(branching involved in mammary gland duct morphogenesis)|GO:0060763(mammary duct terminal end bud growth)	TAGGAGTAACTGAGGATAATAGCAGCTTATACACATATATGAAAATGTCTATTGTTTTGC	20292	chr11:81876072-81876131	Mm.4686	mm|11qC	GO:6935(chemotaxis); GO:6955(immune response); GO:6954(inflammatory response); GO:7165(signal transduction)		GO:8009(chemokine activity); GO:5125(cytokine activity)	small chemokine (C-C motif) ligand 11	KEGG pathway: Cytokine-cytokine receptor interaction 04060	GO:5576(extracellular region); GO:5615(extracellular space)		Scya11; eotaxin	ENSMUST00000000342	20292	Mm.4686	17148674; 17060636; 16783848; 16547273; 16314464; 16210640; 16141073; 16141072; 16102831; 15593125; 15563687; 15489334; 15356103; 15316665; 15130922; 15100311; 14648203; 14598258; 12525563; 12477932; 12466851; 12127048; 12126650; 12083417; 12080938; 12060577; 12045241; 11735217; 11694459; 11590387; 11410366; 11217851; 11113143; 11076861; 11042159; 10995569; 10841566; 10438970; 10349636; 10079098;…	NP355665	GeneID:20292; MGI:103576; GI:6755418
A_52_P337246	Isl1	2.82151	0.000888996	A	21.5499	7.78394	2.42448	A	22.6294	9.33371	3.28357	A	20.4704	6.23417	NM_021459	ISL1 transcription factor, LIM/homeodomain	ref|NM_021459|ens|ENSMUST00000036060|gb|AK090263|tc|TC1577771	Mus musculus ISL1 transcription factor, LIM/homeodomain (Isl1), mRNA [NM_021459]	NM_021459	GO:0001755(neural crest cell migration)|GO:0003007(heart morphogenesis)|GO:0003677(DNA binding)|GO:0003682(chromatin binding)|GO:0003700(transcription factor activity)|GO:0005622(intracellular)|GO:0005634(nucleus)|GO:0006355(regulation of transcription, DNA-dependent)|GO:0007275(multicellular organismal development)|GO:0007507(heart development)|GO:0008270(zinc ion binding)|GO:0021522(spinal cord…	CCCCCAAAGATGTGTATAGTTATTGGTTAAAATGACTGTTTTCGCTCTTTCTGGAAATAA	16392	chr13:117088833-117088774	Mm.42242	mm|13qD2.3	GO:6091(generation of precursor metabolites and energy); GO:7507(heart development); GO:3007(heart morphogenesis); GO:7275(multicellular organismal development); GO:1755(neural crest cell migration); GO:45449(regulation of transcription); GO:6355(regulation of transcription, DNA-dependent)		GO:3677(DNA binding); GO:3702(RNA polymerase II transcription factor activity); GO:46872(metal ion binding); GO:5515(protein binding); GO:43565(sequence-specific DNA binding); GO:3700(transcription factor activity); GO:8270(zinc ion binding)	ISL1 transcription factor, LIM/homeodomain (islet 1)		GO:5634(nucleus)		Isl1	ENSMUST00000036060	16392	Mm.42242	17488627; 17360442; 17208219; 17185046; 17166926; 17150208; 17150206; 17122055; 17119020; 17116257; 17092954; 17086203; 17074316; 17065330; 17050624; 17049510; 17035289; 17032746; 17027958; 16964608; 16957084; 16951258; 16950124; 16949349; 16938278; 16919269; 16912273; 16899237; 16885222; 16859901; 16854970; 16839542; 16836994; 16829956; 16815098; 16790475; 16781703; 16741123; 16720879; 16687132;…	NP813290	GeneID:16392; MGI:101791; GI:31543007; CCDS:CCDS26790.1
A_51_P220317	Cdca7l	2.78005	0.00433482	P	74.2201	26.576	2.9466	P	82.1742	27.8878	2.62291	P	66.2659	25.2642	NM_146040	cell division cycle associated 7 like	ref|NM_146040|ens|ENSMUST00000021592|gb|AK149673|gb|BC071198	Mus musculus cell division cycle associated 7 like (Cdca7l), mRNA [NM_146040]	NM_146040	GO:0005634(nucleus)|GO:0005737(cytoplasm)|GO:0006350(transcription)|GO:0008284(positive regulation of cell proliferation)|GO:0045449(regulation of transcription)	TATATTGAAGAATGTTACTCTAAACTACCAAGTGCAATTAACCACACACTGTGAGTAAGG	217946	chr12:119116400-119116459	Mm.281149	mm|12qF2	GO:8284(positive regulation of cell proliferation); GO:6355(regulation of transcription, DNA-dependent); GO:6350(transcription)		GO:5515(protein binding)	transcription factor RAM2		GO:5634(nucleus)		JPO2; BC006933; MGC11998	ENSMUST00000021592	217946	Mm.281149	16829576; 16141073; 16141072; 15994933; 15489334; 12477932; 12466851; 11217851; 11076861; 11042159; 10349636	NP521228	GeneID:217946; MGI:2384982; GI:22122529
A_51_P337089	Gins1	2.7216	0.00278673	P	1394.05	512.418	2.6759	P	1414.66	528.669	2.76807	P	1373.43	496.167	NM_027014	GINS complex subunit 1 (Psf1 homolog)	ref|NM_027014|ens|ENSMUST00000028948|gb|AK013116|gb|AK129081	Mus musculus GINS complex subunit 1 (Psf1 homolog) (Gins1), transcript variant 1, mRNA [NM_027014]	NM_027014	GO:0001833(inner cell mass cell proliferation)|GO:0005515(protein binding)|GO:0005634(nucleus)|GO:0005737(cytoplasm)|GO:0006260(DNA replication)	ACAAAACCAAGAACTCTTGGCTAGGAGCATAAGCTGCCAGCTCTTAAGCCTTTGTTACAG	69270	chr2:150756868-150756927	Mm.271603	mm|2qG3
A_55_P2048588	Cdk1	2.71662	0.00280498	P	3942.47	1451.32	2.70682	P	3993.54	1475.36	2.72645	P	3891.4	1427.28	NM_007659	cyclin-dependent kinase 1	ref|NM_007659|ens|ENSMUST00000119827|ens|ENSMUST00000020099|gb|U58633	Mus musculus cyclin-dependent kinase 1 (Cdk1), mRNA [NM_007659]	NM_007659	GO:0000166(nucleotide binding)|GO:0004672(protein kinase activity)|GO:0004674(protein serine/threonine kinase activity)|GO:0004693(cyclin-dependent protein kinase activity)|GO:0005515(protein binding)|GO:0005524(ATP binding)|GO:0005634(nucleus)|GO:0005737(cytoplasm)|GO:0006461(protein complex assembly)|GO:0006468(protein amino acid phosphorylation)|GO:0007049(cell cycle)|GO:0007067(mitosis)|GO:00…	TTCTTAATTTCCTACGTATAACTTAATTAACATGTAAATATTATTCCATATGAATTTAAA	12534	chr10:68801131-68801072	Mm.281367	mm|10qB5.3
A_55_P2065671	Ccnb1	2.62397	0.00329356	P	5118.67	1950.35	2.645	P	5263.33	1989.92	2.60311	P	4974	1910.79	NM_172301	cyclin B1	ref|NM_172301|ens|ENSMUST00000072119|ens|ENSMUST00000091295|gb|AK143597	Mus musculus cyclin B1 (Ccnb1), mRNA [NM_172301]	NM_172301	GO:0001556(oocyte maturation)|GO:0001701(in utero embryonic development)|GO:0001933(negative regulation of protein amino acid phosphorylation)|GO:0005515(protein binding)|GO:0005624(membrane fraction)|GO:0005625(soluble fraction)|GO:0005634(nucleus)|GO:0005737(cytoplasm)|GO:0005856(cytoskeleton)|GO:0006461(protein complex assembly)|GO:0006468(protein amino acid phosphorylation)|GO:0007049(cell cy…	GCCACCTGGAAAAGAATCCTGTCTCATTTGCTGTTTTAATTTATACATCTGATATCAAGT	268697	chr13:101548781-101548722	Mm.260114	mm|13qD1
A_66_P120074	Uhrf1	2.62221	0.00531724	P	60.4114	23.1086	3.12327	P	64.6314	20.6935	2.20154	P	56.1914	25.5237	NM_001111079	ubiquitin-like, containing PHD and RING finger domains, 1	ref|NM_001111079|ref|NM_001111080|ref|NM_010931|ref|NM_001111078	Mus musculus ubiquitin-like, containing PHD and RING finger domains, 1 (Uhrf1), transcript variant 3, mRNA [NM_001111079]	NM_001111079	GO:0000792(heterochromatin)|GO:0003677(DNA binding)|GO:0005515(protein binding)|GO:0005634(nucleus)|GO:0006281(DNA repair)|GO:0006350(transcription)|GO:0006974(response to DNA damage stimulus)|GO:0007049(cell cycle)|GO:0007275(multicellular organismal development)|GO:0008270(zinc ion binding)|GO:0008283(cell proliferation)|GO:0016874(ligase activity)|GO:0045449(regulation of transcription)|GO:004…	AGCTATACGGCAACATCAGGCTCTTGAATGACTCTCAGCTCAACAACTGTCGGATCATGT	18140	chr17:56451668-56452321	Mm.42196	mm|17qD
A_55_P2016652	Cdk1	2.61987	0.00341081	P	272.664	103.997	2.70069	P	283.515	104.979	2.54148	P	261.813	103.016	NM_007659	cyclin-dependent kinase 1	ref|NM_007659|ens|ENSMUST00000020099|gb|U58633|gb|AK051859	Mus musculus cyclin-dependent kinase 1 (Cdk1), mRNA [NM_007659]	NM_007659	GO:0000166(nucleotide binding)|GO:0004672(protein kinase activity)|GO:0004674(protein serine/threonine kinase activity)|GO:0004693(cyclin-dependent protein kinase activity)|GO:0005515(protein binding)|GO:0005524(ATP binding)|GO:0005634(nucleus)|GO:0005737(cytoplasm)|GO:0006461(protein complex assembly)|GO:0006468(protein amino acid phosphorylation)|GO:0007049(cell cycle)|GO:0007067(mitosis)|GO:00…	AACTTAATTAACATGTAAATATTATTCCATATGAATTTAAATATAATTCTGTATATGTGC	12534	chr10:68801112-68801053	Mm.281367	mm|10qB5.3
A_51_P481920	Ccna2	2.61949	0.00332018	P	5775.13	2204.76	2.61593	P	5927.63	2265.98	2.62305	P	5622.64	2143.55	NM_009828	cyclin A2	ref|NM_009828|ens|ENSMUST00000029270|gb|AK044924|gb|BC052730	Mus musculus cyclin A2 (Ccna2), mRNA [NM_009828]	NM_009828	GO:0001939(female pronucleus)|GO:0001940(male pronucleus)|GO:0005515(protein binding)|GO:0005634(nucleus)|GO:0005737(cytoplasm)|GO:0007049(cell cycle)|GO:0007067(mitosis)|GO:0045941(positive regulation of transcription)|GO:0048146(positive regulation of fibroblast proliferation)|GO:0051301(cell division)	GCTGACACTCTTTCCGAATCTTACCCTGTTCTAAGTAAGTAGCTCCTTGCAGCTCTGAAA	12428	chr3:36464037-36463978	Mm.4189	mm|3qB	GO:7049(cell cycle); GO:51301(cell division); GO:7067(mitosis); GO:45941(positive regulation of transcription); GO:74(regulation of progression through cell cycle)		GO:16538(cyclin-dependent protein kinase regulator activity); GO:5515(protein binding)	cyclin A2	KEGG pathway: Cell cycle 04110	GO:5737(cytoplasm); GO:1939(female pronucleus); GO:1940(male pronucleus); GO:5634(nucleus)		Ccn1; Ccna; Cyca; Ccn-1; AA408589	ENSMUST00000029270	12428	Mm.4189	17151017; 17000767; 16809773; 16678773; 16428455; 16237170; 16183859; 16141073; 16141072; 16137671; 16109376; 15843407; 15838522; 15809042; 15782199; 15730892; 15615710; 15531365; 15448153; 15315760; 15214576; 15159393; 15156143; 14742445; 14699150; 14687547; 14561402; 12941628; 12646244; 12477932; 12466851; 11923206; 11850820; 11566717; 11331592; 11217851; 11095619; 11086988; 11076861; 11042159;…	NP577821	GeneID:12428; MGI:108069; GI:6753308; CCDS:CCDS17313.1
A_55_P1988228	Aspm	2.59865	0.00345072	P	2116.35	814.249	2.61597	P	2183.86	834.82	2.58146	P	2048.84	793.677	NM_009791	asp (abnormal spindle)-like, microcephaly associated (Drosophila)	ref|NM_009791|ens|ENSMUST00000097554|ens|ENSMUST00000053364|gb|AF062378	Mus musculus asp (abnormal spindle)-like, microcephaly associated (Drosophila) (Aspm), mRNA [NM_009791]	NM_009791	GO:0000922(spindle pole)|GO:0003674(molecular_function)|GO:0005516(calmodulin binding)|GO:0005634(nucleus)|GO:0005737(cytoplasm)|GO:0007049(cell cycle)|GO:0007067(mitosis)|GO:0021873(forebrain neuroblast division)|GO:0045665(negative regulation of neuron differentiation)|GO:0045769(negative regulation of asymmetric cell division)|GO:0051301(cell division)|GO:0051661(maintenance of centrosome loca…	GGATACCTGGAGCAGTTTTTACTGTCAGTGTAAACTGTTTAGATATGACTTTGTGTAAAA	12316	chr1:141390377-141390436	Mm.168523	mm|1qF
A_66_P134481	Skp2	2.49281	0.004277	P	618.114	247.306	2.59692	P	670.507	258.193	2.39288	P	565.72	236.418	NM_145468	S-phase kinase-associated protein 2 (p45)	ref|NM_145468|ref|NM_013787|ens|ENSMUST00000110585|ens|ENSMUST00000096482	Mus musculus S-phase kinase-associated protein 2 (p45) (Skp2), transcript variant 2, mRNA [NM_145468]	NM_013787	GO:0000082(G1/S transition of mitotic cell cycle)|GO:0000209(protein polyubiquitination)|GO:0004842(ubiquitin-protein ligase activity)|GO:0005515(protein binding)|GO:0006511(ubiquitin-dependent protein catabolic process)|GO:0008634(negative regulation of survival gene product expression)|GO:0016301(kinase activity)|GO:0016310(phosphorylation)|GO:0019005(SCF ubiquitin ligase complex)|GO:0033148(po…	AAAGAATTAAGGCAGTTACCTCTGTAGAGTATTTCCGTGCTACAATCCATTTCTATTAAC	27401	chr15:9042147-9042088	Mm.35584	mm|15qA1	GO:82(G1/S transition of mitotic cell cycle); GO:8634(negative regulation of survival gene product activity); GO:74(regulation of progression through cell cycle); GO:6512(ubiquitin cycle); GO:6511(ubiquitin-dependent protein catabolic process)		GO:16301(kinase activity)	S-phase kinase-associated protein 2 isoform a	KEGG pathway: Cell cycle 04110; KEGG pathway: Small cell lung cancer 05222	GO:151(ubiquitin ligase complex)		FBXL1; MGC102075; MGC116668	ENSMUST00000066948	27401	Mm.35584	17366632; 17096381; 17082193; 16966613; 16924675; 16803887; 16750815; 16166738; 16141073; 16141072; 15998794; 15782199; 15668399; 15631990; 15528185; 15520280; 15520277; 15489334; 15456869; 15342634; 15226823; 15130491; 15126498; 12925736; 12907639; 12730199; 12692478; 12477932; 12466851; 12393444; 11861371; 11818378; 11226270; 11217851; 11076861; 11042159; 10790373; 10349636; 10097128	NP581910	GeneID:27401; MGI:1351663; GI:7949135
A_55_P2012498	Cdca7	2.49076	0.00425384	P	4001.18	1607.15	2.45512	P	4100.24	1670.08	2.52692	P	3902.13	1544.22	NM_025866	cell division cycle associated 7	ref|NM_025866|ens|ENSMUST00000069280|ens|ENSMUST00000102691|gb|AK028671	Mus musculus cell division cycle associated 7 (Cdca7), mRNA [NM_025866]	NM_025866	GO:0003674(molecular_function)|GO:0005634(nucleus)|GO:0006350(transcription)|GO:0042127(regulation of cell proliferation)|GO:0045449(regulation of transcription)|GO:0051301(cell division)	GCTCAGTTGGATCTTGAATCATTCAGTGTAAATACAGCTTTTTGCTCTGTAATGCTTTTA	66953	chr2:72324849-72324908	Mm.270676	mm|2qC3	GO:42127(regulation of cell proliferation); GO:6355(regulation of transcription, DNA-dependent); GO:6350(transcription)		GO:3674(molecular_function)	cell division cycle associated 7		GO:5634(nucleus)		JPO1; AU044109; 2310021G01Rik	ENSMUST00000069280	66953	Mm.270676	16580749; 16141073; 16141072; 15994934; 15489334; 15345747; 15018818; 12477932; 12466851; 11217851; 11125038; 11076861; 11042159; 10922068; 10725249; 10349636	NP583965	RP23-146F24.2
A_55_P2183587	Gli1	2.46762	0.00460692	P	3754.71	1520.38	2.17081	P	3491.22	1608.26	2.80501	P	4018.2	1432.51	NM_010296	GLI-Kruppel family member GLI1	ref|NM_010296|ens|ENSMUST00000026474|gb|AB025922|gb|AF026305	Mus musculus GLI-Kruppel family member GLI1 (Gli1), mRNA [NM_010296]	NM_010296	GO:0003676(nucleic acid binding)|GO:0003677(DNA binding)|GO:0003682(chromatin binding)|GO:0003705(RNA polymerase II transcription factor activity, enhancer binding)|GO:0005515(protein binding)|GO:0005622(intracellular)|GO:0005634(nucleus)|GO:0005737(cytoplasm)|GO:0005929(cilium)|GO:0006350(transcription)|GO:0007165(signal transduction)|GO:0007224(smoothened signaling pathway)|GO:0007275(multicell…	GGGGCTGTATTTAGTCTATGTATGTTCCAGGAAAGAACAAACTTTAATAATGACACAGTT	14632	chr10:126767026-126766967	Mm.391450	mm|10qD3	GO:30154(cell differentiation); GO:21696(cerebellar cortex morphogenesis); GO:9953(dorsal/ventral pattern formation); GO:9913(epidermal cell differentiation); GO:30324(lung development); GO:7275(multicellular organismal development); GO:60032(notochord regression); GO:1649(osteoblast differentiation); GO:21983(pituitary gland development); GO:45740(positive regulation of DNA replication); GO:8284…		GO:3677(DNA binding); GO:3682(chromatin binding); GO:46872(metal ion binding); GO:8017(microtubule binding); GO:3676(nucleic acid binding); GO:5515(protein binding); GO:16563(transcriptional activator activity); GO:8270(zinc ion binding)	GLI-Kruppel family member GLI1	KEGG pathway: Basal cell carcinoma 05217; KEGG pathway: Hedgehog signaling pathway 04340	GO:5737(cytoplasm); GO:5622(intracellular); GO:5634(nucleus)		Zfp5; Zfp-5; AV235269	ENSMUST00000026474	14632	Mm.391450	17442700; 17395647; 17266131; 17257418; 17202190; 17199044; 17191253; 17166921; 17151017; 17126317; 17115028; 16958114; 16943197; 16936075; 16916379; 16914743; 16914490; 16908629; 16887337; 16855389; 16854408; 16849540; 16818446; 16818445; 16813524; 16791844; 16738056; 16712836; 16672333; 16651659; 16647304; 16647303; 16611981; 16611729; 16571630; 16571625; 16571352; 16543460; 16540513; 16459298;…	NP164335	GeneID:14632; MGI:95727; GI:90186273; CCDS:CCDS24238.1
A_55_P2073377	Mki67	2.41561	0.0049838	P	12587.3	5214.9	2.37294	P	13030	5491.08	2.45906	P	12144.6	4938.72	NM_001081117	antigen identified by monoclonal antibody Ki 67	ref|NM_001081117|ens|ENSMUST00000033310|ref|XM_001479849|ref|XM_001000692	Mus musculus antigen identified by monoclonal antibody Ki 67 (Mki67), mRNA [NM_001081117]	NM_001081117	GO:0000775(chromosome, centromeric region)|GO:0000793(condensed chromosome)|GO:0005622(intracellular)|GO:0005634(nucleus)|GO:0005730(nucleolus)|GO:0005737(cytoplasm)|GO:0007126(meiosis)|GO:0008283(cell proliferation)	CAGTGAACCTAAGCCAAGGGTAACTCGTGGAACCAAGAAAGATGCAAAAACTCTGAAGGA	17345	chr7:142884823-142884764	Mm.4078	mm|7qF3
A_51_P424810	Ncapg2	2.38983	0.00528495	P	1034.98	432.721	2.43709	P	1088.24	446.533	2.34348	P	981.707	418.91	NM_133762	non-SMC condensin II complex, subunit G2	ref|NM_133762|ens|ENSMUST00000084828|gb|BC008539|gb|AK139749	Mus musculus non-SMC condensin II complex, subunit G2 (Ncapg2), mRNA [NM_133762]	NM_133762	GO:0001833(inner cell mass cell proliferation)|GO:0005488(binding)|GO:0005515(protein binding)|GO:0005634(nucleus)|GO:0007049(cell cycle)|GO:0007067(mitosis)|GO:0030261(chromosome condensation)|GO:0051301(cell division)	ACATGGGAAGTGCACCTGTATTCTTATAGTATCCTAACACCAATACTTAACGTATTTAGG	76044	chr12:117701714-117701773	Mm.21516	mm|12qF2
A_51_P253803	Mki67	2.38768	0.00530812	P	16910	7090.75	2.31462	P	17305.2	7476.49	2.46305	P	16514.8	6705	NM_001081117	antigen identified by monoclonal antibody Ki 67	ref|NM_001081117|ref|XM_001479849|ref|XM_001000692|gb|X82786	Mus musculus antigen identified by monoclonal antibody Ki 67 (Mki67), mRNA [NM_001081117]	NM_001081117	GO:0000775(chromosome, centromeric region)|GO:0000793(condensed chromosome)|GO:0005622(intracellular)|GO:0005634(nucleus)|GO:0005730(nucleolus)|GO:0005737(cytoplasm)|GO:0007126(meiosis)|GO:0008283(cell proliferation)	ATACTACTGCTACTGCCTGAGTTTAAGGAAGGAAGCTTTGAGCTTTCCTGGTCATACTCT	17345	chr7:142881650-142881591	Mm.4078	mm|7qF3
A_55_P1960526	Wisp3	2.35508	0.0364425	A	25.2914	10.6454	2.81053	A	28.7629	10.234	1.97344	A	21.8199	11.0568	NM_001127376	WNT1 inducible signaling pathway protein 3	ref|NM_001127376|ens|ENSMUST00000076713|nap|NAP023043-001|nap|NAP030209-1	Mus musculus WNT1 inducible signaling pathway protein 3 (Wisp3), mRNA [NM_001127376]	XM_282903	GO:0003674(molecular_function)|GO:0005575(cellular_component)|GO:0008285(negative regulation of cell proliferation)|GO:0016525(negative regulation of angiogenesis)	GTGTGTCAGAGGGACTGCAGAGAACCAGGAGATATATTTTCTGAGCTCAGGATTCTATAG	327743	chr10:38871035-38870976	Mm.208111	mm|10qB1								XM_282903	ENSMUST00000059114	327743	Mm.208111
A_55_P1969341	Brip1	2.35312	0.00681286	P	99.1615	42.1626	2.5103	P	101.556	40.4558	2.20579	P	96.7666	43.8693	NM_178309	BRCA1 interacting protein C-terminal helicase 1	ref|NM_178309|ens|ENSMUST00000064301|ens|ENSMUST00000100673|ens|ENSMUST00000044423	Mus musculus BRCA1 interacting protein C-terminal helicase 1 (Brip1), mRNA [NM_178309]	NM_178309	GO:0003674(molecular_function)|GO:0005634(nucleus)|GO:0005737(cytoplasm)|GO:0006357(regulation of transcription from RNA polymerase II promoter)	GGAAGTGGAAAAAGTTTAGCCTTACTTTGTTCTGCATTAGCATGGCAGCAATCTCTTAGT	237911	chr11:86011431-86011372	Mm.186143	mm|11qC	GO:6281(DNA repair); GO:6139(nucleobase, nucleoside, nucleotide and nucleic acid metabolic process); GO:6357(regulation of transcription from RNA polymerase II promoter); GO:6974(response to DNA damage stimulus)		GO:5524(ATP binding); GO:4003(ATP-dependent DNA helicase activity); GO:8026(ATP-dependent helicase activity); GO:3677(DNA binding); GO:4386(helicase activity); GO:16787(hydrolase activity); GO:16818(hydrolase activity, acting on acid anhydrides, in phosphorus-containing anhydrides); GO:3676(nucleic acid binding); GO:166(nucleotide binding)	BRCA1 interacting protein C-terminal helicase 1		GO:5737(cytoplasm); GO:5634(nucleus)	This gene encodes a member of the RecQ DEAH helicase family. The related human protein is both a DNA-dependent ATPase and a 5-prime-to-3-prime DNA helicase. The human protein interacts with the BRCT repeats of breast cancer, type 1 (BRCA1) in a bound complex which is important in the normal double-strand break repair function of the BRCA1 gene.	OF; Bach1; 3110009N10Rik; 8030460J03Rik	ENSMUST00000044423	237911	Mm.186143	16141073; 16141072; 15489334; 12477932; 12466851; 11595410; 11217851; 11076861; 11042159; 10922068; 10349636		RP23-36C4.3
A_55_P2173982	Rrm2	2.35253	0.00574434	P	6934.33	2948.49	2.2998	P	6946.85	3020.63	2.40646	P	6921.82	2876.34	NM_009104	ribonucleotide reductase M2	ref|NM_009104|ens|ENSMUST00000020980|gb|AK088907|gb|AK168117	Mus musculus ribonucleotide reductase M2 (Rrm2), mRNA [NM_009104]	NM_009104	GO:0004748(ribonucleoside-diphosphate reductase activity)|GO:0005515(protein binding)|GO:0005737(cytoplasm)|GO:0006260(DNA replication)|GO:0008284(positive regulation of cell proliferation)|GO:0009186(deoxyribonucleoside diphosphate metabolic process)|GO:0009262(deoxyribonucleotide metabolic process)|GO:0009263(deoxyribonucleotide biosynthetic process)|GO:0016491(oxidoreductase activity)|GO:00169…	CTAGCTTCCTCATGAACTGACATAACCCTGATCAGTTTCCTTGATTATTGTATAAATGTT	20135	chr12:25398824-25398883	Mm.99	mm|12qA1.3	GO:6260(DNA replication); GO:9186(deoxyribonucleoside diphosphate metabolic process); GO:9262(deoxyribonucleotide metabolic process)		GO:5506(iron ion binding); GO:46872(metal ion binding); GO:16491(oxidoreductase activity); GO:5515(protein binding); GO:4748(ribonucleoside-diphosphate reductase activity); GO:46914(transition metal ion binding)	ribonucleotide reductase M2	KEGG pathway: Purine metabolism 00230; KEGG pathway: Pyrimidine metabolism 00240	GO:0005971(ribonucleoside-diphosphate reductase complex)		R2; AA407299; MGC113712		20135	Mm.99	17065333; 16934000; 16861739; 16829694; 16420439; 16141073; 16141072; 15793261; 15782199; 15489334; 15322079; 14688249; 12655059; 12578384; 12477932; 12466851; 12087093; 11900481; 11854326; 11840336; 11701955; 11687289; 11517226; 11217851; 11076861; 11042159; 10922068; 10349636; 9021149; 8876648; 8827514; 8798769; 8631881; 8612737; 8288233; 8088780; 7671812; 7583667; 3311968; 3025593; 2684652; 14…		GeneID:20135; MGI:98181; GI:7106399; CCDS:CCDS25844.1
A_55_P2128668	Ccnb1	2.3464	0.00595629	P	331.507	141.412	2.23311	P	329.396	147.505	2.46544	P	333.619	135.318	NM_172301	cyclin B1	ref|NM_172301|ens|ENSMUST00000072119|ref|XM_485921|ref|XR_031533	Mus musculus cyclin B1 (Ccnb1), mRNA [NM_172301]	NM_172301	GO:0001556(oocyte maturation)|GO:0001701(in utero embryonic development)|GO:0001933(negative regulation of protein amino acid phosphorylation)|GO:0005515(protein binding)|GO:0005624(membrane fraction)|GO:0005625(soluble fraction)|GO:0005634(nucleus)|GO:0005737(cytoplasm)|GO:0005856(cytoskeleton)|GO:0006461(protein complex assembly)|GO:0006468(protein amino acid phosphorylation)|GO:0007049(cell cy…	TGAGTGATGTAGACGCAGATGATGGAGCTGACCCAAACCTCTGTAGTGAATATGTGAAAG	268697	chr13:101553508-101553449	Mm.260114	mm|13qD1
A_55_P2004801	Tacc3	2.31428	0.0062863	P	6307.86	2726.78	2.25842	P	6339.82	2807.2	2.37152	P	6275.9	2646.36	NM_001040435	transforming, acidic coiled-coil containing protein 3	ref|NM_001040435|ens|ENSMUST00000114426|ens|ENSMUST00000114422|ens|ENSMUST00000074849	Mus musculus transforming, acidic coiled-coil containing protein 3 (Tacc3), mRNA [NM_001040435]	NM_011524	GO:0000226(microtubule cytoskeleton organization)|GO:0005515(protein binding)|GO:0005737(cytoplasm)|GO:0005813(centrosome)|GO:0006950(response to stress)|GO:0008283(cell proliferation)|GO:0019904(protein domain specific binding)|GO:0021987(cerebral cortex development)|GO:0022008(neurogenesis)|GO:0022027(interkinetic nuclear migration)|GO:0030097(hemopoiesis)|GO:0030953(spindle astral microtubule …	AAATTGATGAGCTGACCCGGATCTGTGATGACCTCATCTCTAAGATGGAGAAGATCTGAG	21335	chr5:34014638-34014697	Mm.379024	mm|5qB2	GO:0000074(regulation of progression through cell cycle);GO:0006950(response to stress);GO:0030097(hemopoiesis);GO:0042994(cytoplasmic sequestering of transcription factor)		GO:0005515(protein binding)			GO:0005737(cytoplasm);GO:0005813(centrosome)		NM_011524	ENSMUST00000074849	21335	Mm.379024		NP228630
A_66_P135391	Igfbp2	2.28521	0.00678247	P	2203.81	965.582	2.1635	P	2193.59	1013.91	2.41377	P	2214.04	917.254	NM_008342	insulin-like growth factor binding protein 2	ref|NM_008342|ens|ENSMUST00000120564|ens|ENSMUST00000047328|gb|AK012703	Mus musculus insulin-like growth factor binding protein 2 (Igfbp2), mRNA [NM_008342]	NM_008342	GO:0001558(regulation of cell growth)|GO:0005520(insulin-like growth factor binding)|GO:0005576(extracellular region)|GO:0005615(extracellular space)|GO:0016324(apical plasma membrane)|GO:0019838(growth factor binding)|GO:0031410(cytoplasmic vesicle)|GO:0031994(insulin-like growth factor I binding)|GO:0031995(insulin-like growth factor II binding)	AGGAGTTCCCAGTTTTGACACATGTATTTATATTTGGAAAGAGACCAACACTGAGCTCAG	16008	chr1:72898813-72898872	Mm.141936	mm|1qC3
A_55_P2017929	Clu	2.27311	0.00694143	P	19464.2	8559.47	2.29947	P	20235.7	8800.15	2.24704	P	18692.7	8318.78	NM_013492	clusterin	ref|NM_013492|ens|ENSMUST00000022616|ref|XM_001475611|gb|L05670	Mus musculus clusterin (Clu), mRNA [NM_013492]	NM_013492	GO:0005576(extracellular region)|GO:0006916(anti-apoptosis)|GO:0008219(cell death)|GO:0008284(positive regulation of cell proliferation)|GO:0016235(aggresome)|GO:0031018(endocrine pancreas development)|GO:0045597(positive regulation of cell differentiation)|GO:0048471(perinuclear region of cytoplasm)|GO:0048812(neuron projection morphogenesis)	CTCGGGAAGAACTGATTCCCCCACGCAACTAATCCAATAAAAGCCGCCTTGCGATACGTG	12759	chr14:66600325-66600382	Mm.200608	mm|14qD1	GO:8219(cell death)		GO:5515(protein binding)	clusterin		GO:5615(extracellular space)		Cli; ApoJ; Sgp2; SP-40; Sgp-2; Sugp-2; AI893575; D14Ucla3	ENSMUST00000022616	12759	Mm.200608	17359935; 17330941; 17274979; 16944957; 16865725; 16473512; 16452096; 16141073; 16141072; 15869496; 15489334; 15358631; 15257138; 15226823; 15126350; 15126113; 15031101; 14741101; 12882985; 12622243; 12551933; 12477932; 12466851; 12163409; 12145324; 11973313; 11906924; 11865066; 11830565; 11533682; 11231633; 11217851; 11123208; 11076861; 11067863; 11042159; 10922068; 10694874; 10349636; 9895271; …	NP379388	GeneID:12759; MGI:88423; GI:7304967
A_52_P925277	Bcl11b	2.25918	0.0107226	P	72.2878	32.0078	2.25297	P	80.7107	35.8241	2.2654	P	63.8649	28.1914	NM_001079883	B-cell leukemia/lymphoma 11B	ref|NM_001079883|ref|NM_021399|ens|ENSMUST00000066060|gb|AK020296	Mus musculus B-cell leukemia/lymphoma 11B (Bcl11b), transcript variant 1, mRNA [NM_001079883]	NM_001079883	GO:0003676(nucleic acid binding)|GO:0005622(intracellular)|GO:0005634(nucleus)|GO:0006350(transcription)|GO:0007409(axonogenesis)|GO:0008270(zinc ion binding)|GO:0008285(negative regulation of cell proliferation)|GO:0009791(post-embryonic development)|GO:0021953(central nervous system neuron differentiation)|GO:0031077(post-embryonic camera-type eye development)|GO:0033153(T cell receptor V(D)J r…	TTTATTACCTTTTCTATTACGTATCGTATGAGCTTTTGTTGTTTGCCTAGAGGGTTTGTC	58208	chr12:109148991-109148932	Mm.392694	mm|12qF1
A_55_P1996946	Cdc20	2.2498	0.00736018	P	9433.11	4191.42	2.27338	P	9792.18	4307.32	2.22647	P	9074.04	4075.53	NM_023223	cell division cycle 20 homolog (S. cerevisiae)	ref|NM_023223|ens|ENSMUST00000050059|ens|ENSMUST00000006565|ref|XR_030726	Mus musculus cell division cycle 20 homolog (S. cerevisiae) (Cdc20), mRNA [NM_023223]	NM_023223	GO:0005515(protein binding)|GO:0005813(centrosome)|GO:0007049(cell cycle)|GO:0007067(mitosis)|GO:0008284(positive regulation of cell proliferation)|GO:0043234(protein complex)|GO:0048471(perinuclear region of cytoplasm)|GO:0050773(regulation of dendrite development)|GO:0051301(cell division)	GCCTCATCCACCAAGGCATCCGTTGAACAAACGCATTTCCTTTCTTGTTTTTATTTTATT	107995	chr4:118105593-118105534	Mm.289747	mm|4qD2.1	GO:7049(cell cycle); GO:51301(cell division); GO:7067(mitosis); GO:6512(ubiquitin cycle)		GO:5515(protein binding)	cell division cycle 20 homolog	KEGG pathway: Cell cycle 04110			C87100; p55CDC; 2310042N09Rik	ENSMUST00000006565	107995	Mm.289747	17372985; 17325031; 16943363; 16878123; 16600213; 16456547; 16420439; 16141073; 16141072; 15782199; 15561765; 15526037; 15489334; 15280373; 12710943; 12477932; 12466851; 11891222; 11438673; 11217851; 11076861; 11042159; 10922068; 10781944; 10725249; 10606752; 10349636	NP573804	GeneID:107995; MGI:1859866; GI:12963587; CCDS:CCDS18551.1
A_51_P457196	Sfrp4	2.22682	0.0158723	P	42.9015	19.2844	2.12124	P	42.7114	20.1351	2.33764	P	43.0917	18.4338	NM_016687	secreted frizzled-related protein 4	ref|NM_016687|ens|ENSMUST00000002883|gb|AK080766|gb|AK009981	Mus musculus secreted frizzled-related protein 4 (Sfrp4), mRNA [NM_016687]	NM_016687	GO:0005515(protein binding)|GO:0005576(extracellular region)|GO:0007275(multicellular organismal development)|GO:0016055(Wnt receptor signaling pathway)|GO:0017147(Wnt-protein binding)|GO:0030154(cell differentiation)	CACAGTTGTCTGTGTGCATACTGTGTAAGACCTCCTGTTTTAAGAGTTTGACCTAAAATG	20379	chr13:19724488-19724547	Mm.42095	mm|13qA2	GO:16055(Wnt receptor signaling pathway); GO:30154(cell differentiation); GO:7275(multicellular organismal development); GO:6355(regulation of transcription, DNA-dependent)		GO:3677(DNA binding); GO:4888(transmembrane receptor activity)	secreted frizzled-related sequence protein 4	KEGG pathway: Wnt signaling pathway 04310	GO:5615(extracellular space); GO:16020(membrane); GO:5634(nucleus)		Sfrp4	ENSMUST00000002883	20379	Mm.42095	17002585; 16141073; 16141072; 15944336; 15880404; 15489334; 12974383; 12960062; 12812787; 12477932; 12466851; 12412008; 11731265; 11485313; 11472062; 11217851; 11125038; 11076861; 11042159; 10654605; 10349636; 10072424; 9739103; 9096311	NP378952	GeneID:20379; MGI:892010; GI:7710094; CCDS:CCDS26261.1
A_51_P261051	Dlx5	2.22446	0.00918961	P	99.2275	44.756	2.08736	P	101.265	48.5132	2.37057	P	97.1904	40.9988	NM_010056	distal-less homeobox 5	ref|NM_010056|ref|NM_198854|ens|ENSMUST00000052609|gb|AK134920	Mus musculus distal-less homeobox 5 (Dlx5), transcript variant 1, mRNA [NM_010056]	NM_010056	GO:0001503(ossification)|GO:0001649(osteoblast differentiation)|GO:0003677(DNA binding)|GO:0003700(transcription factor activity)|GO:0005515(protein binding)|GO:0005634(nucleus)|GO:0005737(cytoplasm)|GO:0006350(transcription)|GO:0006355(regulation of transcription, DNA-dependent)|GO:0007275(multicellular organismal development)|GO:0007399(nervous system development)|GO:0007409(axonogenesis)|GO:00…	GTGTTGTGCTGGTTTAGAAATCAGAAAGAAAGGAATTCATACGGGGATGTTTGAACAATG	13395	chr6:6828122-6828063	Mm.4873	mm|6qA1	GO:7409(axonogenesis); GO:30326(embryonic limb morphogenesis); GO:42472(inner ear morphogenesis); GO:7275(multicellular organismal development); GO:7399(nervous system development); GO:45449(regulation of transcription); GO:6355(regulation of transcription, DNA-dependent)		GO:3677(DNA binding); GO:5515(protein binding); GO:43565(sequence-specific DNA binding); GO:3700(transcription factor activity)	distal-less homeobox 5 isoform 1		GO:5634(nucleus); GO:5667(transcription factor complex)		AI385752	ENSMUST00000071638	13395	Mm.4873	17420000; 17376983; 17182777; 17164413; 17085970; 17074316; 17060321; 17027239; 16960803; 16900517; 16839541; 16829211; 16806848; 16707790; 16705037; 16678814; 16613831; 16537572; 16368934; 16341224; 16330189; 16325169; 16284245; 16267092; 16221730; 16141073; 16141072; 16007083; 15961523; 15936338; 15829521; 15743757; 15708565; 15677725; 15652707; 15647918; 15618518; 15608638; 15499560; 15456894;…	NP049984	GeneID:13395; MGI:101926; GI:38524596; CCDS:CCDS19905.1
A_52_P536494	Mycn	2.20221	0.0084287	P	1136.21	513.723	2.36309	P	1245.47	527.051	2.05228	P	1026.95	500.395	NM_008709	v-myc myelocytomatosis viral related oncogene, neuroblastoma derived (avian)	ref|NM_008709|ens|ENSMUST00000043396|ens|ENSMUST00000130990|gb|AK144126	Mus musculus v-myc myelocytomatosis viral related oncogene, neuroblastoma derived (avian) (Mycn), mRNA [NM_008709]	NM_008709	GO:0001502(cartilage condensation)|GO:0002053(positive regulation of mesenchymal cell proliferation)|GO:0003677(DNA binding)|GO:0003700(transcription factor activity)|GO:0005515(protein binding)|GO:0005634(nucleus)|GO:0006355(regulation of transcription, DNA-dependent)|GO:0008284(positive regulation of cell proliferation)|GO:0010942(positive regulation of cell death)|GO:0030324(lung development)|…	TGTACTAATTCCTACACGGCCTGTATACTTTAGTATGACGCTGATACATAACTAAATTTG	18109	chr12:12943252-12943193	Mm.16469	mm|12qA1.1
A_55_P2041397	Ezh2	2.19573	0.00848349	P	2573.43	1172.95	2.15546	P	2660.06	1234.11	2.23675	P	2486.8	1111.79	NM_007971	enhancer of zeste homolog 2 (Drosophila)	ref|NM_007971|ref|NM_001146689|ens|ENSMUST00000114616|ens|ENSMUST00000114623	Mus musculus enhancer of zeste homolog 2 (Drosophila) (Ezh2), transcript variant 1, mRNA [NM_007971]	NM_007971	GO:0003677(DNA binding)|GO:0003682(chromatin binding)|GO:0005515(protein binding)|GO:0005634(nucleus)|GO:0006350(transcription)|GO:0008168(methyltransferase activity)|GO:0016568(chromatin modification)|GO:0016571(histone methylation)|GO:0016740(transferase activity)|GO:0018024(histone-lysine N-methyltransferase activity)|GO:0035098(ESC/E(Z) complex)|GO:0042054(histone methyltransferase activity)|…	GCTGCAAAGTGTTTTGTACCAGTGAGTTTTTGCAATAATGCAGTATGGTACATTTTTCAA	14056	chr6:47480366-47480307	Mm.246688	mm|6qB2.3	GO:16571(histone methylation); GO:51154(negative regulation of striated muscle cell differentiation); GO:6355(regulation of transcription, DNA-dependent); GO:6350(transcription)		GO:3677(DNA binding); GO:3682(chromatin binding); GO:42054(histone methyltransferase activity); GO:5515(protein binding)	enhancer of zeste homolog 2		GO:35098(ESC/E(Z) complex); GO:5634(nucleus); GO:45120(pronucleus)		Enx-1; Enx1h; KIAA4065; MGC90723; mKIAA4065	ENSMUST00000090120	14056	Mm.246688	17344414; 17107999; 16717091; 16141073; 16141072; 16025120; 16009709; 15882624; 15782199; 15733677; 15596546; 15536069; 15520282; 15385962; 15317747; 14671313; 12900441; 12589020; 12496962; 12477932; 12466851; 12123576; 11390661; 11287189; 11217851; 11076861; 11042159; 10922068; 10349636; 10051331; 9584197; 9473645; 9214638; 9176491; 8921387; 8861097	NP381257	GeneID:14056; MGI:107940; GI:6679721; CCDS:CCDS20096.1
A_55_P2035286	Uhrf1	2.17996	0.00901565	P	3210.42	1462.41	2.40631	P	3595.44	1494.17	1.9749	P	2825.41	1430.66	NM_010931	ubiquitin-like, containing PHD and RING finger domains, 1	ref|NM_010931|ref|NM_001111079|ref|NM_001111078|ref|NM_001111080	Mus musculus ubiquitin-like, containing PHD and RING finger domains, 1 (Uhrf1), transcript variant 1, mRNA [NM_010931]	NM_010931	GO:0000792(heterochromatin)|GO:0003677(DNA binding)|GO:0005515(protein binding)|GO:0005634(nucleus)|GO:0006281(DNA repair)|GO:0006350(transcription)|GO:0006974(response to DNA damage stimulus)|GO:0007049(cell cycle)|GO:0007275(multicellular organismal development)|GO:0008270(zinc ion binding)|GO:0008283(cell proliferation)|GO:0016874(ligase activity)|GO:0045449(regulation of transcription)|GO:004…	TGTGTCTCATGGAAACTAAACCATTTACTACAGGCAGACTGGACAGCACAGTTCTAAGGG	18140	chr17:56462770-56462829	Mm.42196	mm|17qD
A_55_P1952256	Ccnb1	2.17983	0.00915494	P	267.671	122.782	2.18696	P	276.076	126.237	2.17273	P	259.266	119.327	NM_172301	cyclin B1	ref|NM_172301|ens|ENSMUST00000050763|ens|ENSMUST00000072119|ens|ENSMUST00000091295	Mus musculus cyclin B1 (Ccnb1), mRNA [NM_172301]	NM_172301	GO:0001556(oocyte maturation)|GO:0001701(in utero embryonic development)|GO:0001933(negative regulation of protein amino acid phosphorylation)|GO:0005515(protein binding)|GO:0005624(membrane fraction)|GO:0005625(soluble fraction)|GO:0005634(nucleus)|GO:0005737(cytoplasm)|GO:0005856(cytoskeleton)|GO:0006461(protein complex assembly)|GO:0006468(protein amino acid phosphorylation)|GO:0007049(cell cy…	TATGAGGAGATGTACCCTCCAGAAATAGGTGACTTCGCCTATGTGACTAACAACACGTAC	268697	chr13:101551283-101551224	Mm.260114	mm|13qD1
A_55_P2056729	Igfbp2	2.17045	0.00910838	P	1497.63	690.512	2.097	P	1503.43	716.943	2.24646	P	1491.83	664.081	NM_008342	insulin-like growth factor binding protein 2	ref|NM_008342|ens|ENSMUST00000120564|ens|ENSMUST00000080287|ens|ENSMUST00000047328	Mus musculus insulin-like growth factor binding protein 2 (Igfbp2), mRNA [NM_008342]	NM_008342	GO:0001558(regulation of cell growth)|GO:0005520(insulin-like growth factor binding)|GO:0005576(extracellular region)|GO:0005615(extracellular space)|GO:0016324(apical plasma membrane)|GO:0019838(growth factor binding)|GO:0031410(cytoplasmic vesicle)|GO:0031994(insulin-like growth factor I binding)|GO:0031995(insulin-like growth factor II binding)	CATCTCTTCTACAACGAGCAGCAGGAGACTGGTGGGGCCCATGCCCAAAGTGTGCAGTAA	16008	chr1:72898677-72898736	Mm.141936	mm|1qC3
A_52_P536022	Rasgrf1	2.16647	0.0116361	P	83.6331	38.8247	2.0461	P	89.6231	43.8019	2.29391	P	77.643	33.8475	NM_001039655	RAS protein-specific guanine nucleotide-releasing factor 1	ref|NM_001039655|ens|ENSMUST00000034909|gb|AK162908|gb|AK140227	Mus musculus RAS protein-specific guanine nucleotide-releasing factor 1 (Rasgrf1), transcript variant 2, mRNA [NM_001039655]	NM_001039655	GO:0005085(guanyl-nucleotide exchange factor activity)|GO:0005089(Rho guanyl-nucleotide exchange factor activity)|GO:0005515(protein binding)|GO:0005622(intracellular)|GO:0005829(cytosol)|GO:0007264(small GTPase mediated signal transduction)|GO:0008283(cell proliferation)|GO:0023034(intracellular signaling pathway)|GO:0030426(growth cone)|GO:0031175(neuron projection development)|GO:0032320(posit…	GAGACGCCTGCTTTAACTGTCTTATGTATTAATTGGGCTTCCACAGAAAAGCTCATCTAT	19417	chr9:89810512-89810571	Mm.44561	mm|9qE3.1
A_51_P129360	Pthlh	2.16632	0.01691	P	62.6919	28.92	2.18013	P	69.5113	31.884	2.15259	P	55.8726	25.956	NM_008970	parathyroid hormone-like peptide	ref|NM_008970|ens|ENSMUST00000052296|gb|AY220497|gb|BC058187	Mus musculus parathyroid hormone-like peptide (Pthlh), mRNA [NM_008970]	NM_008970	GO:0001501(skeletal system development)|GO:0001958(endochondral ossification)|GO:0002076(osteoblast development)|GO:0005179(hormone activity)|GO:0005576(extracellular region)|GO:0005615(extracellular space)|GO:0005622(intracellular)|GO:0005634(nucleus)|GO:0005737(cytoplasm)|GO:0007189(activation of adenylate cyclase activity by G-protein signaling pathway)|GO:0007492(endoderm development)|GO:0008…	TGGGATCAAACTGTCTCCCCAGGAAACTGCACATGGGTCATGTGAATATTTTTCCCTTTT	19227	chr6:147200985-147200926	Mm.28440	mm|6qG3	GO:7189(G-protein signaling, adenylate cyclase activating pathway); GO:48286(alveolus development); GO:30282(bone mineralization); GO:30855(epithelial cell differentiation); GO:7595(lactation); GO:2076(osteoblast development); GO:1501(skeletal development); GO:43129(surfactant homeostasis)		GO:5509(calcium ion binding); GO:5179(hormone activity)	parathyroid hormone-like peptide precursor		GO:5576(extracellular region); GO:5615(extracellular space); GO:5634(nucleus)		Pthrp; PTH-like	ENSMUST00000052296	19227	Mm.28440	17301089; 17200368; 17199044; 17191253; 17166921; 17083128; 17065821; 17003237; 16988000; 16877353; 16857753; 16818445; 16783882; 16783635; 16675960; 16672315; 16537572; 16421188; 16375886; 16284117; 16138191; 15951842; 15923624; 15901283; 15883646; 15841179; 15741244; 15561942; 15542035; 15489334; 15355563; 15226640; 15177029; 15162506; 15132997; 15124025; 15039145; 14993235; 14980515; 14966569;…	NP855517	GeneID:19227; MGI:97800; GI:148747356
A_55_P2120433	Wdr12	2.15383	0.00961288	P	428.779	199.014	2.1761	P	444.07	204.067	2.1318	P	413.487	193.962	NM_021312	WD repeat domain 12	ref|NM_021312|ens|ENSMUST00000027173|ens|ENSMUST00000117438|ens|ENSMUST00000122038	Mus musculus WD repeat domain 12 (Wdr12), mRNA [NM_021312]	NM_021312	GO:0005515(protein binding)|GO:0005634(nucleus)|GO:0006364(rRNA processing)|GO:0007219(Notch signaling pathway)|GO:0042254(ribosome biogenesis)	TAGCAACATTTTACTGTCTTTGTCCTTCGTGCTTATAAAATACAGTAAGTATGTGGTCTG	57750	chr1:60134598-60134539	Mm.281079	mm|1qC2	GO:7219(Notch signaling pathway)		GO:5515(protein binding)	WD repeat domain 12		GO:5634(nucleus)		Ytm1; Ytm1p; 4933402C23Rik	ENSMUST00000078341	57750	Mm.281079	16141073; 16141072; 15782199; 15489334; 12477932; 12466851; 11827460; 11217851; 11076861; 11042159; 10349636; 8889548	NP843253	GeneID:57750; MGI:1927241; GI:10946614; CCDS:CCDS14988.1
A_55_P2000833	E2f8	2.14632	0.00971639	P	1109.28	516.502	2.16947	P	1180.14	543.975	2.12342	P	1038.42	489.029	NM_001013368	E2F transcription factor 8	ref|NM_001013368|ens|ENSMUST00000094379|ens|ENSMUST00000058745|ens|ENSMUST00000119223	Mus musculus E2F transcription factor 8 (E2f8), mRNA [NM_001013368]	NM_001013368	GO:0003677(DNA binding)|GO:0003700(transcription factor activity)|GO:0005634(nucleus)|GO:0005667(transcription factor complex)|GO:0006350(transcription)|GO:0006355(regulation of transcription, DNA-dependent)|GO:0007049(cell cycle)|GO:0008283(cell proliferation)|GO:0042802(identical protein binding)|GO:0042803(protein homodimerization activity)|GO:0045449(regulation of transcription)	TGTTGCAGTCTGTCTTTTTGTAGAGTTTACAACCCTCCTCAATCAAGTCTATGGAAAAAA	108961	chr7:56121919-56121860	Mm.240566	mm|7qB4
A_55_P1994939	Hmgb2	2.13316	0.0100689	P	32584.7	15278	2.12659	P	34406.9	16179.3	2.13976	P	30762.5	14376.6	NM_008252	high mobility group box 2	ref|NM_008252|ens|ENSMUST00000067925|ref|XR_034401|ref|XR_034385	Mus musculus high mobility group box 2 (Hmgb2), mRNA [NM_008252]	XM_485490	GO:0003677(DNA binding)|GO:0005625(soluble fraction)|GO:0005634(nucleus)|GO:0005694(chromosome)|GO:0006357(regulation of transcription from RNA polymerase II promoter)|GO:0007283(spermatogenesis)|GO:0007289(spermatid nucleus differentiation)|GO:0007399(nervous system development)|GO:0008289(lipid binding)|GO:0008584(male gonad development)|GO:0010552(positive regulation of gene-specific transcrip…	CTGTCCTAAAGTGTGGAGTATATTTGCTCAGGCAATTATTTTGCTAAGAATGTGAAATTC	97165	chr8:59992929-59992988	Mm.279998	mm|8qB2	GO:6323(DNA packaging); GO:6281(DNA repair); GO:6260(DNA replication); GO:6268(DNA unwinding during replication); GO:6288(base-excision repair, DNA ligation); GO:6325(establishment and/or maintenance of chromatin architecture); GO:6334(nucleosome assembly); GO:6357(regulation of transcription from RNA polymerase II promoter); GO:6355(regulation of transcription, DNA-dependent)		GO:8301(DNA bending activity); GO:3677(DNA binding); GO:3690(double-stranded DNA binding); GO:3697(single-stranded DNA binding)	high mobility group box 2		GO:785(chromatin); GO:5694(chromosome); GO:793(condensed chromosome); GO:5737(cytoplasm); GO:5634(nucleus); GO:48471(perinuclear region of cytoplasm)		Hmg2; HMG-2; C80539; MGC103184	ENSMUST00000067925	97165	Mm.279998	16765935; 16141073; 16141072; 15618518; 15489334; 15226823; 14729942; 14723852; 12477932; 12466851; 12034501; 11356838; 11262228; 11217851; 11087671; 11076861; 11042159; 10922068; 10725249; 10441733; 10349636; 9016958; 8599938; 7784217; 7720710; 7607539; 1408807	NP354073	GeneID:97165; MGI:96157; GI:55777186
A_52_P491433	Rps15a	2.06947	0.0398869	P,A	29.9034	15.1593	1.75358	P	36.2568	20.6759	2.44226	A	23.5499	9.64268	NM_170669	ribosomal protein S15A	ref|NM_170669|gb|AK041702|gb|BC054792|gb|BE953400	Mus musculus ribosomal protein S15A (Rps15a), mRNA [NM_170669]	NM_170669	GO:0003674(molecular_function)|GO:0003735(structural constituent of ribosome)|GO:0005622(intracellular)|GO:0005739(mitochondrion)|GO:0005840(ribosome)|GO:0006412(translation)|GO:0008150(biological_process)|GO:0022627(cytosolic small ribosomal subunit)|GO:0030529(ribonucleoprotein complex)	GTGAGTCAGCAGAAAGTATAGATAGCAAAGATGATGAGTCACCATCATTCTTGGTGAATC	267019	chr7:125248381-125248322	Mm.288212	mm|7qF2
A_52_P588881	Iqgap3	2.0402	0.0133849	P	540.171	264.379	2.13985	P	569.505	266.142	1.94518	P	510.837	262.616	NM_001033484	IQ motif containing GTPase activating protein 3	ref|NM_001033484|ens|ENSMUST00000071812|gb|AK142260|gb|BC022774	Mus musculus IQ motif containing GTPase activating protein 3 (Iqgap3), mRNA [NM_001033484]	NM_001033484		GTGGCCTTAATCATGGTTTTAATTCTCACTTTCTGAACTCAGAGTTCTTGTCTTGCCATC	404710	chr3:87924765-87924824	Mm.331133	mm|3qF1
A_55_P2007699	Nanog	2.03966	0.0134857	P	801.923	394.794	1.89485	P	817.492	431.427	2.19554	P	786.354	358.161	NM_028016	Nanog homeobox	ref|NM_028016|ens|ENSMUST00000112580|ens|ENSMUST00000112581|ens|ENSMUST00000012540	Mus musculus Nanog homeobox (Nanog), mRNA [NM_028016]	NM_028016	GO:0000122(negative regulation of transcription from RNA polymerase II promoter)|GO:0001710(mesodermal cell fate commitment)|GO:0003677(DNA binding)|GO:0003700(transcription factor activity)|GO:0005515(protein binding)|GO:0005634(nucleus)|GO:0006350(transcription)|GO:0006355(regulation of transcription, DNA-dependent)|GO:0007275(multicellular organismal development)|GO:0008284(positive regulation…	TAAGTACACTGTAGCTGTCTTCAGACACTCCAGAAGAGGGCGTCAGATCTTGTTACGTAT	71950	chr6:122663676-122663735	Mm.6047	mm|6qF2
A_51_P165704	Mcm7	2.02528	0.0139101	P	6553.35	3233.49	2.06741	P	6846.2	3311.48	1.984	P	6260.5	3155.49	NM_008568	minichromosome maintenance deficient 7 (S. cerevisiae)	ref|NM_008568|ens|ENSMUST00000148879|ens|ENSMUST00000000505|gb|AK132748	Mus musculus minichromosome maintenance deficient 7 (S. cerevisiae) (Mcm7), mRNA [NM_008568]	NM_008568	GO:0000166(nucleotide binding)|GO:0003677(DNA binding)|GO:0003678(DNA helicase activity)|GO:0003697(single-stranded DNA binding)|GO:0005515(protein binding)|GO:0005524(ATP binding)|GO:0005634(nucleus)|GO:0005829(cytosol)|GO:0006260(DNA replication)|GO:0006268(DNA unwinding involved in replication)|GO:0006270(DNA-dependent DNA replication initiation)|GO:0006350(transcription)|GO:0007049(cell cycle…	AGGTTAATACTTCTCGGACACGGATCACCTTTGTCTGATAGCCAGTTTTTACACCCTCCT	17220	chr5:138605984-138605925	Mm.378965	mm|5qG2	GO:6260(DNA replication); GO:6270(DNA replication initiation); GO:6268(DNA unwinding during replication); GO:7049(cell cycle); GO:8283(cell proliferation); GO:6355(regulation of transcription, DNA-dependent); GO:6350(transcription)		GO:5524(ATP binding); GO:3677(DNA binding); GO:3678(DNA helicase activity); GO:8094(DNA-dependent ATPase activity); GO:17111(nucleoside-triphosphatase activity); GO:166(nucleotide binding); GO:5515(protein binding); GO:3697(single-stranded DNA binding)	minichromosome maintenance complex component 7	KEGG pathway: Cell cycle 04110	GO:5634(nucleus)		Mcmd7; mCDC47; AI747533	ENSMUST00000000505	17220	Mm.378965	16420439; 16141073; 16141072; 15917436; 15782199; 15489334; 15169903; 14678972; 12972605; 12519773; 12477932; 12466851; 12207017; 11389549; 11217851; 11076861; 11042159; 10922068; 10567526; 10349636; 9636156; 8566808	NP378344	GeneID:17220; MGI:1298398; GI:10242373; CCDS:CCDS19793.1
A_55_P2454521	Alms1	2.01434	0.0154367	P	140.136	69.6517	1.95169	P	143.169	73.3566	2.079	P	137.103	65.9467	NM_145223	Alstrom syndrome 1 homolog (human)	ref|NM_145223|ens|ENSMUST00000072018|gb|AK083026|gb|AF425257	Mus musculus Alstrom syndrome 1 homolog (human) (Alms1), mRNA [NM_145223]	NM_145223	GO:0001678(cellular glucose homeostasis)|GO:0003674(molecular_function)|GO:0005737(cytoplasm)|GO:0005813(centrosome)|GO:0005856(cytoskeleton)|GO:0005929(cilium)|GO:0006629(lipid metabolic process)|GO:0006641(triglyceride metabolic process)|GO:0006915(apoptosis)|GO:0007286(spermatid development)|GO:0007605(sensory perception of sound)|GO:0019722(calcium-mediated signaling)|GO:0042384(cilium assemb…	AAAGAAGGGATTTATAGCAAGAGGGCTGCAACAAAGGGGAAAAACCCCTCTCAGAAAGGT	236266	chr6:85601346-85601405	Mm.246967	mm|6qC3
A_51_P128876	Ifitm3	0.419115	5.30696e-05	P	10646.8	25418.6	0.396729	P	10472.7	26397.5	0.442764	P	10821	24439.7	NM_025378	interferon induced transmembrane protein 3	ref|NM_025378|ens|ENSMUST00000026565|gb|AK007919|gb|AK003407	Mus musculus interferon induced transmembrane protein 3 (Ifitm3), mRNA [NM_025378]	NM_025378	GO:0008285(negative regulation of cell proliferation)|GO:0016021(integral to membrane)|GO:0016023(cytoplasmic membrane-bounded vesicle)	CTTAACGCTCAAAACCTTCACACTTAATAGAGGATTCCGACTTCCGGTCCTGAAGTGCTT	66141	chr7:148195650-148195591	Mm.141021	mm|7qF5	GO:8285(negative regulation of cell proliferation); GO:9607(response to biotic stimulus)			interferon induced transmembrane protein 3		GO:16023(cytoplasmic membrane-bound vesicle); GO:16021(integral to membrane)		Fgls; IP15; Cd225; mil-1; Cdw217; 1110004C05Rik	ENSMUST00000026565	66141	Mm.141021	17035243; 16950123; 16887830; 16326387; 16141073; 16141072; 15937476; 15666347; 15289457; 15254899; 15184081; 14516695; 14511483; 12659663; 12477932; 12466851; 12124616; 11217851; 11125038; 11076861; 11042159; 10922068; 10349636; 8889548	NP1080841	GeneID:66141; MGI:1913391; GI:21539593; CCDS:CCDS21996.1
A_51_P363947	Cdkn1a	0.416477	5.08879e-05	P	499.783	1199.61	0.420347	P	520.929	1239.28	0.412643	P	478.636	1159.93	NM_007669	cyclin-dependent kinase inhibitor 1A (P21)	ref|NM_007669|ref|NM_001111099|ens|ENSMUST00000023829|gb|AK170467	Mus musculus cyclin-dependent kinase inhibitor 1A (P21) (Cdkn1a), transcript variant 1, mRNA [NM_007669]	NM_007669	GO:0000307(cyclin-dependent protein kinase holoenzyme complex)|GO:0004860(protein kinase inhibitor activity)|GO:0004861(cyclin-dependent protein kinase inhibitor activity)|GO:0005515(protein binding)|GO:0005634(nucleus)|GO:0005737(cytoplasm)|GO:0005829(cytosol)|GO:0006974(response to DNA damage stimulus)|GO:0007049(cell cycle)|GO:0007050(cell cycle arrest)|GO:0008285(negative regulation of cell p…	CTAAGGGAGCTCACAGGACACTGAGCAATGGCTGATCCTTTCTCAGTGTTGAATACCGTG	12575	chr17:29237377-29237436	Mm.479866	mm|17qA3.3
A_51_P115005	Edn1	0.358341	2.75395e-05	P	323.188	902.173	0.330155	P	311.135	942.393	0.388933	P	335.241	861.952	NM_010104	endothelin 1	ref|NM_010104|ens|ENSMUST00000021796|gb|AK040778|gb|AK153437	Mus musculus endothelin 1 (Edn1), mRNA [NM_010104]	NM_010104	GO:0001501(skeletal system development)|GO:0001569(patterning of blood vessels)|GO:0001666(response to hypoxia)|GO:0001701(in utero embryonic development)|GO:0005102(receptor binding)|GO:0005515(protein binding)|GO:0005576(extracellular region)|GO:0005615(extracellular space)|GO:0006885(regulation of pH)|GO:0007186(G-protein coupled receptor protein signaling pathway)|GO:0007205(activation of pro…	CAGTAAAAATATGTTCCCGTATGTATTGTAACTGGCTAATGGAAGAGGTTAGATTGAATC	13614	chr13:42403101-42403160	Mm.14543	mm|13qA4	GO:7186(G-protein coupled receptor protein signaling pathway); GO:31583(G-protein signaling, phospholipase D activating pathway); GO:8217(blood pressure regulation); GO:48514(blood vessel morphogenesis); GO:51216(cartilage development); GO:30146(diuresis); GO:9953(dorsal/ventral pattern formation); GO:51482(elevation of cytosolic calcium ion concentration during G-protein signaling, coupled to IP…		GO:31707(endothelin A receptor binding); GO:5515(protein binding); GO:5102(receptor binding)	endothelin 1	KEGG pathway: Melanogenesis 04916; KEGG pathway: Neuroactive ligand-receptor interaction 04080	GO:5576(extracellular region); GO:5615(extracellular space)		ET-1; preproET	ENSMUST00000021796	13614	Mm.14543	17210638; 17194742; 17194443; 17188849; 16936258; 16868309; 16831983; 16682005; 16384872; 16223696; 16141073; 16141072; 16113066; 16109395; 16009335; 15928212; 15882861; 15784596; 15664691; 15645445; 15632412; 15567344; 15543132; 15489334; 15327783; 15314687; 15239958; 15126361; 15115660; 15110048; 15067320; 14976138; 14969349; 14966371; 14764893; 14651962; 14623826; 12950721; 12943527; 12907686;…	NP816548	GeneID:13614; MGI:95283; GI:6753720; CCDS:CCDS26474.1
A_51_P212782	Il1b	0.301444	0.030476	P,A	16.3594	47.2178	0.197747	A	8.065	40.7844	0.459519	P	24.6538	53.6513	NM_008361	interleukin 1 beta	ref|NM_008361|ens|ENSMUST00000028881|gb|BC013644|gb|BC011437	Mus musculus interleukin 1 beta (Il1b), mRNA [NM_008361]	NM_008361	GO:0001525(angiogenesis)|GO:0001660(fever)|GO:0005125(cytokine activity)|GO:0005149(interleukin-1 receptor binding)|GO:0005576(extracellular region)|GO:0005615(extracellular space)|GO:0006954(inflammatory response)|GO:0006955(immune response)|GO:0007204(elevation of cytosolic calcium ion concentration)|GO:0007568(aging)|GO:0007613(memory)|GO:0008083(growth factor activity)|GO:0010552(positive reg…	AGGTTCCTATAATATGGATGAGAATTTTTATGAATGAAGCACCAGCACATTGCTTTGATG	16176	chr2:129190406-129190347	Mm.222830	mm|2qF1	GO:8283(cell proliferation); GO:1660(fever); GO:6955(immune response); GO:6954(inflammatory response); GO:50900(leukocyte migration); GO:30593(neutrophil chemotaxis); GO:43123(positive regulation of I-kappaB kinase/NF-kappaB cascade); GO:46330(positive regulation of JNK cascade); GO:45080(positive regulation of chemokine biosynthetic process); GO:45410(positive regulation of interleukin-6 biosynt…		GO:5125(cytokine activity); GO:8083(growth factor activity); GO:5149(interleukin-1 receptor binding); GO:5515(protein binding)	interleukin 1, beta	KEGG pathway: Apoptosis 04210; KEGG pathway: Cytokine-cytokine receptor interaction 04060; KEGG pathway: Hematopoietic cell lineage 04640; KEGG pathway: MAPK signaling pathway 04010; KEGG pathway: Toll-like receptor signaling pathway 04620; KEGG pathway: Type I diabetes mellitus 04940	GO:5576(extracellular region); GO:5615(extracellular space)		Il-1b; IL-1beta	ENSMUST00000028881	16176	Mm.222830	17409491; 17360358; 17304626; 17284521; 17283139; 17277081; 17192486; 17188500; 17142754; 17133451; 17085481; 17038556; 17008311; 17003335; 16996249; 16980582; 16944452; 16940526; 16936270; 16896013; 16861683; 16778069; 16777343; 16759646; 16751371; 16720054; 16601113; 16569679; 16565512; 16517720; 16439700; 16427608; 16423834; 16415102; 16260493; 16256210; 16239969; 16162270; 16141073; 16141072;…	NP812625	RP23-384K11.2
A_51_P128575	Scgb1a1	0.186713	6.59842e-06	P	11070.4	58867.3	0.160476	P	9713.44	60528.9	0.217241	P	12427.4	57205.6	NM_011681	secretoglobin, family 1A, member 1 (uteroglobin)	ref|NM_011681|ens|ENSMUST00000025554|gb|X67702|gb|AK145844	Mus musculus secretoglobin, family 1A, member 1 (uteroglobin) (Scgb1a1), mRNA [NM_011681]	NM_011681	GO:0000122(negative regulation of transcription from RNA polymerase II promoter)|GO:0005488(binding)|GO:0005576(extracellular region)|GO:0005737(cytoplasm)|GO:0019834(phospholipase A2 inhibitor activity)|GO:0032689(negative regulation of interferon-gamma production)|GO:0032696(negative regulation of interleukin-13 production)|GO:0032713(negative regulation of interleukin-4 production)|GO:0032714(…	TGAAGCTCACTGGATTTCAGAGATATTCTACTGCTAAAGCCTTGTCACTGCCCTGTGTCT	22287	chr19:9158256-9158197	Mm.2258	mm|19qA			GO:19834(phospholipase A2 inhibitor activity); GO:5496(steroid binding)	secretoglobin, family 1A, member 1 (uteroglobin)		GO:5615(extracellular space)		UG; UGB; Utg; CC10; CC16; CCSP; PCB-BP	ENSMUST00000025554	22287	Mm.2258	17428829; 17383628; 17369402; 17220277; 17198697; 17164424; 17119023; 17079460; 17069789; 17035289; 16872605; 16414041; 16226776; 16214823; 16157679; 16141073; 16141072; 16061484; 16033766; 15907834; 15716345; 15677768; 15677460; 15668254; 15608088; 15591414; 15580568; 15489334; 15356574; 15336546; 15288261; 15186480; 15148323; 14625387; 14517255; 14500549; 12950082; 12941618; 12885771; 12847279;…	NP052931	GeneID:22287; MGI:98919; GI:6755947

## Sheet: cell cycle
Systematic	GeneSymbol	Normalized	t-test P-value	Flags	Raw	Control	Normalized	Flags	Raw	Control	Normalized	Flags	Raw	Control	Genbank	GeneName	Accessions	Description	REFSEQ	GO_ID	SEQUENCE	LOCUSLINK_ID	Chromosomal location	UNIGENE_ID	CYTOBAND	GO biological process	Function	GO molecular function	Product	Pathways	GO cellular component	Summary	Common	EnsemblID	EntrezGene	UniGene	PubMedID	TIGRID	DBid
A_55_P2072543	Sin3b	25.3099	0.000198093	A	164.787	6.56627	23.6211	A	179.428	7.5961	27.1195	A	150.146	5.53644	NM_009188	transcriptional regulator, SIN3B (yeast)	ref|NM_009188|ens|ENSMUST00000004494|gb|AK173005|gb|AK013202	Mus musculus transcriptional regulator, SIN3B (yeast) (Sin3b), transcript variant 1, mRNA [NM_009188]	NM_009188	GO:0000805(X chromosome)|GO:0000806(Y chromosome)|GO:0001741(XY body)|GO:0003682(chromatin binding)|GO:0003714(transcription corepressor activity)|GO:0005515(protein binding)|GO:0005634(nucleus)|GO:0005737(cytoplasm)|GO:0006350(transcription)|GO:0006355(regulation of transcription, DNA-dependent)|GO:0007519(skeletal muscle tissue development)|GO:0030849(autosome)|GO:0045449(regulation of transcri…	ATGGGTGAGGAAGAGGAGGACATGGTACCCTGCAAGACGCTTTGCGAGACTGCGCATGTT	20467	chr8:75281185-75281244	Mm.2137	mm|8qB3.3
A_66_P125327	Ccne1	16.4676	0.00148404	M,A	236.927	15.2686	12.3451	M	252.695	20.4694	21.9668	A	221.159	10.0679	NM_007633	cyclin E1	ref|NM_007633|ens|ENSMUST00000051596|ens|ENSMUST00000108023|gb|BC138660	Mus musculus cyclin E1 (Ccne1), mRNA [NM_007633]	NM_007633	GO:0000307(cyclin-dependent protein kinase holoenzyme complex)|GO:0005515(protein binding)|GO:0005634(nucleus)|GO:0005737(cytoplasm)|GO:0005813(centrosome)|GO:0006270(DNA-dependent DNA replication initiation)|GO:0006468(protein amino acid phosphorylation)|GO:0007049(cell cycle)|GO:0016301(kinase activity)|GO:0016538(cyclin-dependent protein kinase regulator activity)|GO:0032403(protein complex bi…	ATAAAAACACTTTTACAGCTTATTGGGATTTCAGCCTTATTTATTGCTTCAAAACTTGAG	12447	chr7:38885633-38885574	Mm.16110	mm|7qB2
A_55_P2168168	Tex11	15.4322	0.000725111	A	48.9933	3.16975	19.4103	A	54.92	2.82943	12.2695	A	43.0667	3.51007	NM_031384	testis expressed gene 11	ref|NM_031384|ens|ENSMUST00000113718|ens|ENSMUST00000009814|gb|AF285572	Mus musculus testis expressed gene 11 (Tex11), transcript variant 1, mRNA [NM_031384]	NM_031384	GO:0000712(resolution of meiotic recombination intermediates)|GO:0000794(condensed nuclear chromosome)|GO:0000801(central element)|GO:0005515(protein binding)|GO:0007060(male meiosis chromosome segregation)|GO:0007130(synaptonemal complex assembly)|GO:0007140(male meiosis)|GO:0008584(male gonad development)|GO:0009566(fertilization)|GO:0043066(negative regulation of apoptosis)|GO:0051026(chiasma …	GTGTCATATGTTCCCTGGAACTTTTGTTTTCTTAAGCCTTGTTGACTGAAATTTTCTCAA	83558	chrX:98034066-98034007	Mm.134024	mm|XqC3
A_55_P1960157	Bcat1	7.68117	0.00195968	A	45.4006	6.2292	5.52137	A	45.2523	8.19585	10.6858	A	45.5489	4.26255	NM_007532	branched chain aminotransferase 1, cytosolic	ref|NM_007532|ref|NM_001024468|ens|ENSMUST00000111742|ens|ENSMUST00000116504	Mus musculus branched chain aminotransferase 1, cytosolic (Bcat1), transcript variant 2, mRNA [NM_007532]	NM_007532	GO:0003824(catalytic activity)|GO:0004084(branched-chain-amino-acid transaminase activity)|GO:0005737(cytoplasm)|GO:0005739(mitochondrion)|GO:0005829(cytosol)|GO:0008152(metabolic process)|GO:0008483(transaminase activity)|GO:0008652(cellular amino acid biosynthetic process)|GO:0009081(branched chain family amino acid metabolic process)|GO:0009082(branched chain family amino acid biosynthetic pro…	GAGCAGGACACTTTGTTTCTTTTGCTGGTGAGGTTCTTTTGTTTTTTGTTTTGGTTGTTT	12035	chr6:144948455-144948396	Mm.4606	mm|6qG3
A_51_P274465	Sycp3	6.47204	0.0033564	A	23.9298	3.74807	4.67325	A	21.057	4.50586	8.96322	A	26.8025	2.99028	Y08485	synaptonemal complex protein 3	gb|Y08485	M.musculus mRNA for synaptonemal complex protein. [Y08485]		GO:0000705(achiasmate meiosis I)|GO:0000793(condensed chromosome)|GO:0000794(condensed nuclear chromosome)|GO:0000795(synaptonemal complex)|GO:0000800(lateral element)|GO:0000802(transverse filament)|GO:0001673(male germ cell nucleus)|GO:0003677(DNA binding)|GO:0005515(protein binding)|GO:0005634(nucleus)|GO:0007049(cell cycle)|GO:0007066(female meiosis sister chromatid cohesion)|GO:0007067(mitos…	AGAATGTTTGCAATGAAACAGATACACGAGCAGTTCATAAAGAGTTTGGAAGATGTGGAA	20962	chr10:87932348-87935438	Mm.297977	mm|10qC1
A_55_P2305345	Ush1c	5.34462	0.0175591	A	14.8248	2.78739	5.75138	A	14.3786	2.50002	4.96662	A	15.2711	3.07475	NM_153677	Usher syndrome 1C homolog (human)	ref|NM_153677|ref|NM_001163733|ens|ENSMUST00000143155|ens|ENSMUST00000009667	Mus musculus Usher syndrome 1C homolog (human) (Ush1c), transcript variant b3, mRNA [NM_153677]	NM_153677	GO:0001750(photoreceptor outer segment)|GO:0001917(photoreceptor inner segment)|GO:0005515(protein binding)|GO:0005886(plasma membrane)|GO:0007605(sensory perception of sound)|GO:0017022(myosin binding)|GO:0030046(parallel actin filament bundle assembly)|GO:0032420(stereocilium)|GO:0042472(inner ear morphogenesis)|GO:0042491(auditory receptor cell differentiation)|GO:0045202(synapse)|GO:0045296(c…	AAACCCGTCATGGTCCACCAGGAACACAACTTCGTCTACAGGCCTGCTGTGAAGTCCGAG	72088	chr7:53460629-53460570	Mm.119709	mm|7qB4
A_55_P2017750	Cdc45	5.18956	0.000531785	P	154.204	29.813	4.93018	P	160.242	32.5022	5.46259	P	148.166	27.1237	NM_009862	cell division cycle 45 homolog (S. cerevisiae)	ref|NM_009862|ref|NM_001161623|ens|ENSMUST00000115585|ens|ENSMUST00000115586	Mus musculus cell division cycle 45 homolog (S. cerevisiae) (Cdc45), transcript variant 1, mRNA [NM_009862]	NM_009862	GO:0005634(nucleus)|GO:0006260(DNA replication)|GO:0006270(DNA-dependent DNA replication initiation)|GO:0007049(cell cycle)|GO:0051301(cell division)	GCTTATTAAACAAGAGGATGACCTTGAGGTTCCTGCCTACGACGACATCTTTAGAGATGA	12544	chr16:18807508-18807449	Mm.1248	mm|16qA3
A_55_P2138013	Cdk7	4.16471	0.000868865	P	128.629	30.8838	4.16841	P	136.227	32.6808	4.16101	P	121.031	29.0869	NM_009874	cyclin-dependent kinase 7	ref|NM_009874|ens|ENSMUST00000099226|gb|AK146316|tc|TC1631350	Mus musculus cyclin-dependent kinase 7 (Cdk7), mRNA [NM_009874]	NM_009874	GO:0000166(nucleotide binding)|GO:0004672(protein kinase activity)|GO:0004674(protein serine/threonine kinase activity)|GO:0004693(cyclin-dependent protein kinase activity)|GO:0005515(protein binding)|GO:0005524(ATP binding)|GO:0005624(membrane fraction)|GO:0005634(nucleus)|GO:0005829(cytosol)|GO:0005856(cytoskeleton)|GO:0006350(transcription)|GO:0006468(protein amino acid phosphorylation)|GO:000…	TTTTTCTGCCAGTGTTTTTGGGGGAAATATGTCAAGCCACTCTGCTTGCCCATGAGTTTC	12572	chr13:101470970-101470911	Mm.259718	mm|13qD1
A_51_P244303	Smc1b	3.47187	0.0321757	A	16.3433	5.33645	4.76434	A	12.1198	2.54386	2.53003	A	20.5667	8.12905	NM_080470	structural maintenance of chromosomes 1B	ref|NM_080470|ens|ENSMUST00000023068|gb|AF303827|tc|TC1585995	Mus musculus structural maintenance of chromosomes 1B (Smc1b), mRNA [NM_080470]	NM_080470	GO:0000166(nucleotide binding)|GO:0000775(chromosome, centromeric region)|GO:0000795(synaptonemal complex)|GO:0000800(lateral element)|GO:0003677(DNA binding)|GO:0005515(protein binding)|GO:0005524(ATP binding)|GO:0005634(nucleus)|GO:0005694(chromosome)|GO:0007049(cell cycle)|GO:0007062(sister chromatid cohesion)|GO:0007126(meiosis)|GO:0051276(chromosome organization)	ACTCAGCTAAGGAGTGCTCAGTGTCATTCCAATGGAGGTTCCTATGGCATCAATGAATGA	140557	chr15:84895252-84895193	Mm.182737	mm|15qE2
A_65_P10671	Ccne2	3.34782	0.0414124	A	15.0918	4.67475	2.53441	A	14.9856	5.91283	4.42228	A	15.198	3.43668	NM_001037134	cyclin E2	ref|NM_001037134|ref|NM_009830|ens|ENSMUST00000108324|ens|ENSMUST00000029866	Mus musculus cyclin E2 (Ccne2), transcript variant 1, mRNA [NM_001037134]	NM_009830	GO:0005634(nucleus)|GO:0006270(DNA-dependent DNA replication initiation)|GO:0007049(cell cycle)|GO:0016538(cyclin-dependent protein kinase regulator activity)|GO:0042325(regulation of phosphorylation)|GO:0050790(regulation of catalytic activity)|GO:0051301(cell division)|GO:0051726(regulation of cell cycle)	TTATAAACTATTGTTAAGATATGAAGTTTTTGTATAATTTGTTTATAAACTAATTTGTTT	12448	chr4:11131423-11131482	Mm.35867	mm|4qA1	GO:6270(DNA replication initiation); GO:7049(cell cycle); GO:51301(cell division); GO:74(regulation of progression through cell cycle)		GO:16538(cyclin-dependent protein kinase regulator activity)	cyclin E2 isoform 2	KEGG pathway: Cell cycle 04110	GO:5634(nucleus)		Ccne2	ENSMUST00000029866	12448	Mm.35867	17218276; 17000767; 16954383; 16627785; 16141073; 16141072; 15799026; 15730892; 15611651; 15136151; 15124020; 12970191; 12941272; 12477932; 12466851; 11850820; 11687642; 11217851; 11076861; 11042159; 10349636; 9858585; 9840927	NP580145	RP23-343F17.5
A_51_P239984	Exo1	3.34713	0.00124643	P	905.319	270.412	3.39146	P	927.735	273.551	3.30338	P	882.903	267.273	NM_012012	exonuclease 1	ref|NM_012012|ens|ENSMUST00000039725|gb|AK166425|gb|AJ238213	Mus musculus exonuclease 1 (Exo1), mRNA [NM_012012]	NM_012012	GO:0002455(humoral immune response mediated by circulating immunoglobulin)|GO:0003677(DNA binding)|GO:0003824(catalytic activity)|GO:0004518(nuclease activity)|GO:0004519(endonuclease activity)|GO:0004527(exonuclease activity)|GO:0005634(nucleus)|GO:0006139(nucleobase, nucleoside, nucleotide and nucleic acid metabolic process)|GO:0006281(DNA repair)|GO:0006974(response to DNA damage stimulus)|GO:…	GCAATATTTCACTAAGTGCAGACCGTTGCCTACAAGAAAATCTTATCAACTGGAGAGATG	26909	chr1:177838682-177838741	Mm.283046	mm|1qH4	GO:6310(DNA recombination); GO:6281(DNA repair); GO:2455(humoral immune response mediated by circulating immunoglobulin); GO:6955(immune response); GO:45190(isotype switching); GO:7126(meiosis); GO:6298(mismatch repair); GO:6139(nucleobase, nucleoside, nucleotide and nucleic acid metabolic process); GO:6289(nucleotide-excision repair); GO:6974(response to DNA damage stimulus); GO:16446(somatic hy…		GO:8409(5'-3' exonuclease activity); GO:3677(DNA binding); GO:4519(endonuclease activity); GO:4527(exonuclease activity); GO:48256(flap endonuclease activity); GO:16787(hydrolase activity); GO:4518(nuclease activity); GO:45145(single-stranded DNA specific 5'-3' exodeoxyribonuclease activity); GO:43566(structure-specific DNA binding)	exonuclease 1		GO:5634(nucleus)		Msa	ENSMUST00000039725	26909	Mm.283046	16141073; 16141072; 15859354; 15489334; 14716311; 12629043; 12517792; 12506350; 12477932; 12466851; 11217851; 11076861; 11042159; 10922068; 10497278; 10349636; 8889548	NP812738	GeneID:26909; MGI:1349427; GI:31560511; CCDS:CCDS15551.1
A_55_P2101757	Dscc1	3.33059	0.00128244	P	407.166	122.243	3.26592	P	401.957	123.076	3.39654	P	412.375	121.41	NM_183089	defective in sister chromatid cohesion 1 homolog (S. cerevisiae)	ref|NM_183089|ens|ENSMUST00000110231|ens|ENSMUST00000023059|gb|BC116835	Mus musculus defective in sister chromatid cohesion 1 homolog (S. cerevisiae) (Dscc1), mRNA [NM_183089]	NM_183089	GO:0003674(molecular_function)|GO:0003677(DNA binding)|GO:0005575(cellular_component)|GO:0005634(nucleus)|GO:0006260(DNA replication)|GO:0007049(cell cycle)|GO:0008150(biological_process)	CGCTCCTCAATGCAAAATGGCATTAAAGTTTATAATTCCAGGAGACTCATTTCTTAAAAG	72107	chr15:54907768-54907709	Mm.277084	mm|15qD1
A_55_P2097773	Msh4	3.27131	0.0127602	A	23.6316	7.32063	2.84068	A	24.2008	8.51937	3.76722	A	23.0625	6.12188	NM_031870	mutS homolog 4 (E. coli)	ref|NM_031870|ens|ENSMUST00000070638|ens|ENSMUST00000005630|gb|BC138163	Mus musculus mutS homolog 4 (E. coli) (Msh4), mRNA [NM_031870]	NM_031870	GO:0000166(nucleotide binding)|GO:0000793(condensed chromosome)|GO:0000794(condensed nuclear chromosome)|GO:0000795(synaptonemal complex)|GO:0001541(ovarian follicle development)|GO:0003677(DNA binding)|GO:0005524(ATP binding)|GO:0005634(nucleus)|GO:0006298(mismatch repair)|GO:0007126(meiosis)|GO:0007129(synapsis)|GO:0007283(spermatogenesis)|GO:0007292(female gamete generation)|GO:0030983(mismatc…	ACGGTGTCCATGCTGGATATGCTGCTGTCGTTTGCGCATGCCTGTACTCTTTCTGACTAC	55993	chr3:153535290-153535231	Mm.272226	mm|3qH3
A_55_P2011937	Fignl1	3.24822	0.0013747	P	3203.58	986.694	3.21407	P	3320.97	1033.26	3.28273	P	3086.18	940.126	NM_001163359	fidgetin-like 1	ref|NM_001163359|ref|NM_021891|ref|NM_001163360|ens|ENSMUST00000109664	Mus musculus fidgetin-like 1 (Fignl1), transcript variant 1, mRNA [NM_001163359]	NM_001163359	GO:0000166(nucleotide binding)|GO:0005524(ATP binding)|GO:0016787(hydrolase activity)|GO:0017111(nucleoside-triphosphatase activity)|GO:0046872(metal ion binding)	CAACAGGGAGTAAACTACCGTAACCCGTGCTGGCTTGTAACTTGTTTTGTGGGCTTTTTT	60530	chr11:11700646-11700587	Mm.236114	mm|11qA1
A_51_P481398	Kif11	3.19043	0.00150155	P	673.356	209.493	3.58422	P	755.223	210.708	2.83989	P	591.49	208.279	NM_010615	kinesin family member 11	ref|NM_010615|ens|ENSMUST00000012587|gb|AK147754|gb|AJ223293	Mus musculus kinesin family member 11 (Kif11), mRNA [NM_010615]	NM_010615	GO:0000166(nucleotide binding)|GO:0003774(motor activity)|GO:0003777(microtubule motor activity)|GO:0005524(ATP binding)|GO:0005874(microtubule)|GO:0007018(microtubule-based movement)|GO:0007049(cell cycle)|GO:0007067(mitosis)|GO:0007100(mitotic centrosome separation)|GO:0051301(cell division)	CCTACCTAAAAGTGTATGCAGAGAGTAAGTGTGGTCACGTCAAGTTCATGTATACGGTTC	16551	chr19:37495755-37495814	Mm.42203	mm|19qC2	GO:7049(cell cycle); GO:51301(cell division); GO:7018(microtubule-based movement); GO:7017(microtubule-based process); GO:7067(mitosis); GO:7100(mitotic centrosome separation); GO:51300(spindle pole body organization and biogenesis)		GO:5524(ATP binding); GO:3777(microtubule motor activity); GO:3774(motor activity); GO:166(nucleotide binding)	kinesin family member 11		GO:5871(kinesin complex); GO:5874(microtubule); GO:5875(microtubule associated complex); GO:5876(spindle microtubule); GO:922(spindle pole)		Eg5; Kif8; Kifl1; Knsl1	ENSMUST00000012587	16551	Mm.42203	16289749; 16141073; 16141072; 15489334; 12840069; 12477932; 12466851; 11544199; 11416179; 11217851; 11076861; 11042159; 10894929; 10659681; 10597256; 10349636; 9742151; 9275178; 7514534	NP955701	GeneID:16551; MGI:1098231; GI:45476577; CCDS:CCDS29777.1
A_52_P628067	Cdca3	3.07285	0.00168204	P	5470.7	1780.67	3.04418	P	5555.15	1824.84	3.10178	P	5386.25	1736.5	NM_013538	cell division cycle associated 3	ref|NM_013538|ens|ENSMUST00000024270|gb|AK008606|gb|AK169792	Mus musculus cell division cycle associated 3 (Cdca3), mRNA [NM_013538]	NM_013538	GO:0003674(molecular_function)|GO:0005575(cellular_component)|GO:0005737(cytoplasm)|GO:0007049(cell cycle)|GO:0007067(mitosis)|GO:0008150(biological_process)|GO:0051301(cell division)	CTTGGACATCGTTCTTTTAAAATGTTTTATGTGTTTCCTGTATATTAAAGTAGATGATTT	14793	chr6:124783233-124783292	Mm.285723	mm|6qF2	GO:8150(biological_process); GO:7049(cell cycle); GO:51301(cell division); GO:7067(mitosis); GO:6512(ubiquitin cycle)		GO:3674(molecular_function)	cell division cycle associated 3		GO:5575(cellular_component)		C8; Grcc8; Tome-1; 2410005A12Rik	ENSMUST00000024270	14793	Mm.285723	16141073; 16141072; 15782199; 15733861; 12679038; 12477932; 12466851; 11217851; 11076861; 11042159; 10725249; 10349636; 9445485	NP817279	GeneID:14793; MGI:1315198; GI:7305111
A_55_P2110245	Fignl1	3.03106	0.00177429	P	2466.18	812.62	3.09626	P	2637.15	851.723	2.96724	P	2295.21	773.516	NM_001163359	fidgetin-like 1	ref|NM_001163359|ref|NM_021891|ref|NM_001163360|ens|ENSMUST00000047689	Mus musculus fidgetin-like 1 (Fignl1), transcript variant 1, mRNA [NM_001163359]	NM_001163359	GO:0000166(nucleotide binding)|GO:0005524(ATP binding)|GO:0016787(hydrolase activity)|GO:0017111(nucleoside-triphosphatase activity)|GO:0046872(metal ion binding)	CTGCCTCAAAAGATAAGTGTGGCTTTTTTCAAGGGATCTGGAAAGTTTTCTATTATTGTT	60530	chr11:11700518-11700459	Mm.236114	mm|11qA1
A_51_P415905	Pola1	3.02752	0.00165773	P	1492.92	490.19	2.59852	P	1321.33	508.494	3.52734	P	1664.5	471.886	NM_008892	polymerase (DNA directed), alpha 1	ref|NM_008892|ens|ENSMUST00000006856|gb|D17384|gb|D13543	Mus musculus polymerase (DNA directed), alpha 1 (Pola1), mRNA [NM_008892]	NM_008892	GO:0000166(nucleotide binding)|GO:0001882(nucleoside binding)|GO:0003676(nucleic acid binding)|GO:0003677(DNA binding)|GO:0003887(DNA-directed DNA polymerase activity)|GO:0005515(protein binding)|GO:0005634(nucleus)|GO:0005658(alpha DNA polymerase:primase complex)|GO:0006139(nucleobase, nucleoside, nucleotide and nucleic acid metabolic process)|GO:0006260(DNA replication)|GO:0016740(transferase a…	CATCAGTTCTTCAGAATAGTGTCTCTTTGAAGTGATAAACAATATTACAATATGGCAGCC	18968	chrX:90550248-90550189	Mm.1923	mm|XqC3	GO:6260(DNA replication); GO:6270(DNA replication initiation); GO:731(DNA synthesis during DNA repair); GO:84(S phase of mitotic cell cycle); GO:8283(cell proliferation); GO:6303(double-strand break repair via nonhomologous end joining); GO:6273(lagging strand elongation); GO:6272(leading strand elongation); GO:6139(nucleobase, nucleoside, nucleotide and nucleic acid metabolic process); GO:9268(r…		GO:3677(DNA binding); GO:3896(DNA primase activity); GO:3887(DNA-directed DNA polymerase activity); GO:3889(alpha DNA polymerase activity); GO:3682(chromatin binding); GO:46872(metal ion binding); GO:3676(nucleic acid binding); GO:166(nucleotide binding); GO:16779(nucleotidyltransferase activity); GO:5515(protein binding); GO:46982(protein heterodimerization activity); GO:5529(sugar binding); GO:…	polymerase (DNA directed), alpha 1	KEGG pathway: DNA polymerase 03030; KEGG pathway: Purine metabolism 00230; KEGG pathway: Pyrimidine metabolism 00240	GO:5658(alpha DNA polymerase:primase complex); GO:785(chromatin); GO:5635(nuclear envelope); GO:16363(nuclear matrix); GO:5730(nucleolus); GO:5654(nucleoplasm); GO:5634(nucleus)		Pola; AW321876	ENSMUST00000006856	18968	Mm.1923	17118336; 16919269; 16314528; 16141073; 16141072; 12466851; 11956759; 11217851; 11076861; 11042159; 11004506; 10663580; 10349636; 9584195; 8463324; 8406471; 8125989; 8106564; 8026492; 7654366; 2037291; 1855251	NP381404	RP23-53K18.2
A_55_P1990341	Ncapg	3.00115	0.00233875	P	93.672	31.1907	3.20696	P	97.7456	30.4792	2.80854	P	89.5984	31.9021	NM_019438	non-SMC condensin I complex, subunit G	ref|NM_019438|ens|ENSMUST00000016024|ens|ENSMUST00000117396|gb|AK136254	Mus musculus non-SMC condensin I complex, subunit G (Ncapg), mRNA [NM_019438]	NM_019438	GO:0003674(molecular_function)|GO:0005575(cellular_component)|GO:0008150(biological_process)	CTTTTCTTTCTGCCATACCCAAGGAAACACCTTTTATTTGGATAAAAATGTCCTAACATG	54392	chr5:46091679-46091738	Mm.32012	mm|5qB3
A_55_P2096947	Ereg	2.9981	0.0144543	A	27.9762	9.34755	2.72266	A	27.1328	9.96555	3.3014	A	28.8197	8.72954	NM_007950	epiregulin	ref|NM_007950|ens|ENSMUST00000031324|gb|D30782|nap|NAP097215-001	Mus musculus epiregulin (Ereg), mRNA [NM_007950]		GO:0001525(angiogenesis)|GO:0001550(ovarian cumulus expansion)|GO:0001556(oocyte maturation)|GO:0001819(positive regulation of cytokine production)|GO:0005154(epidermal growth factor receptor binding)|GO:0005576(extracellular region)|GO:0005615(extracellular space)|GO:0005886(plasma membrane)|GO:0007143(female meiosis)|GO:0007173(epidermal growth factor receptor signaling pathway)|GO:0007275(mult…	GATAGTCATGTACCTTGACATAGTGAAGGACACTATAATGTATGAGTTGTTGTCAGTTTT	13874	chr5:91522553-91522612	Mm.4791	mm|5qE1	GO:1525(angiogenesis); GO:30154(cell differentiation); GO:8283(cell proliferation); GO:7267(cell-cell signaling); GO:19221(cytokine and chemokine mediated signaling pathway); GO:7173(epidermal growth factor receptor signaling pathway); GO:7143(female meiosis); GO:30216(keratinocyte differentiation); GO:43616(keratinocyte proliferation); GO:42700(luteinizing hormone signaling pathway); GO:9299(mRN…		GO:5154(epidermal growth factor receptor binding); GO:8083(growth factor activity); GO:5515(protein binding); GO:46982(protein heterodimerization activity)		KEGG pathway: ErbB signaling pathway 04012	GO:5615(extracellular space); GO:16021(integral to membrane); GO:16020(membrane)		MGC36144		13874	Mm.4791	17194751; 16338791; 16182244; 16141073; 16141072; 15651060; 15489334; 15456865; 15365177; 14726596; 12573256; 12477932; 12466851; 11217851; 11076861; 11042159; 10349636; 9990076; 9556621; 9419975; 9344537; 9337852; 8549764; 7706296	TC1420295
A_51_P195034	Esco2	2.97217	0.0019712	P	317.141	106.834	2.91734	P	334.997	114.83	3.02803	P	299.285	98.8382	NM_028039	establishment of cohesion 1 homolog 2 (S. cerevisiae)	ref|NM_028039|ens|ENSMUST00000022613|gb|AK010391|gb|AK144685	Mus musculus establishment of cohesion 1 homolog 2 (S. cerevisiae) (Esco2), mRNA [NM_028039]	NM_028039	GO:0003674(molecular_function)|GO:0003684(damaged DNA binding)|GO:0003887(DNA-directed DNA polymerase activity)|GO:0005575(cellular_component)|GO:0005634(nucleus)|GO:0006281(DNA repair)|GO:0007049(cell cycle)|GO:0008150(biological_process)|GO:0008415(acyltransferase activity)|GO:0016740(transferase activity)|GO:0046872(metal ion binding)	ATTACATGAAAATGCTGGTAGGTAATTGAAGTCATGAATCAGACTAATGGACCTAAGAAC	71988	chr14:66438257-66438198	Mm.249280	mm|14qD1	GO:7049(cell cycle)		GO:8415(acyltransferase activity); GO:46872(metal ion binding); GO:16740(transferase activity); GO:8270(zinc ion binding)	establishment of cohesion 1 homolog 2	KEGG pathway: 1- and 2-Methylnaphthalene degradation 00624; KEGG pathway: Alkaloid biosynthesis II 00960; KEGG pathway: Benzoate degradation via CoA ligation 00632; KEGG pathway: Ethylbenzene degradation 00642; KEGG pathway: Glycerophospholipid metabolism 00564; KEGG pathway: Limonene and pinene degradation 00903; KEGG pathway: Phenylalanine metabolism 00360; KEGG pathway: Tyrosine metabolism 003…	GO:5634(nucleus)		2410004I17Rik; D030072L07Rik	ENSMUST00000022613	71988	Mm.249280	16141073; 16141072; 15489334; 12477932; 12466851; 11217851; 11076861; 11042159; 10349636	NP1081201	GeneID:71988; MGI:1919238; GI:34787410; CCDS:CCDS27216.1
A_52_P219473	Cdc6	2.97044	0.00223347	P	133.594	45.0142	2.93085	P	141.526	48.2885	3.01057	P	125.661	41.7399	NM_011799	cell division cycle 6 homolog (S. cerevisiae)	ref|NM_011799|ref|NM_001025779|ens|ENSMUST00000092706|gb|AK162669	Mus musculus cell division cycle 6 homolog (S. cerevisiae) (Cdc6), transcript variant 1, mRNA [NM_011799]	NM_011799	GO:0000166(nucleotide binding)|GO:0003682(chromatin binding)|GO:0005524(ATP binding)|GO:0005634(nucleus)|GO:0005737(cytoplasm)|GO:0005819(spindle)|GO:0006260(DNA replication)|GO:0007049(cell cycle)|GO:0007067(mitosis)|GO:0017111(nucleoside-triphosphatase activity)|GO:0051301(cell division)	TTAAGAACCAGATTAAGTTTCCATAGTGTCAGGTATCGCTATGGAAAGAACATAGACTCA	23834	chr11:98785169-98785228	Mm.20912	mm|11qD
A_51_P148105	Rad51	2.95076	0.0019813	P	951.209	322.811	2.8667	P	983.398	343.041	3.03728	P	919.021	302.58	NM_011234	RAD51 homolog (S. cerevisiae)	ref|NM_011234|gb|AK151157|gb|AK151177|gb|D13473	Mus musculus RAD51 homolog (S. cerevisiae) (Rad51), mRNA [NM_011234]	NM_011234	GO:0000166(nucleotide binding)|GO:0000724(double-strand break repair via homologous recombination)|GO:0000793(condensed chromosome)|GO:0000794(condensed nuclear chromosome)|GO:0000795(synaptonemal complex)|GO:0000800(lateral element)|GO:0003677(DNA binding)|GO:0003684(damaged DNA binding)|GO:0005515(protein binding)|GO:0005524(ATP binding)|GO:0005634(nucleus)|GO:0006200(ATP catabolic process)|GO:…	TTACACATTCTTTTCTCTGTAAGACAGATGCAAACTTAGTTATATGCCTGAACTGTCACA	19361	chr2:118961264-118961323	Mm.330492	mm|2qE5
A_51_P487999	Sgol1	2.93259	0.00202999	P	2275.75	777.359	2.79342	P	2301.05	823.74	3.0787	P	2250.46	730.977	NM_028232	shugoshin-like 1 (S. pombe)	ref|NM_028232|ens|ENSMUST00000024736|gb|AK014357|gb|AK154188	Mus musculus shugoshin-like 1 (S. pombe) (Sgol1), mRNA [NM_028232]	NM_028232	GO:0000775(chromosome, centromeric region)|GO:0000776(kinetochore)|GO:0000780(condensed nuclear chromosome, centromeric region)|GO:0003674(molecular_function)|GO:0005634(nucleus)|GO:0005737(cytoplasm)|GO:0005856(cytoskeleton)|GO:0007049(cell cycle)|GO:0007059(chromosome segregation)|GO:0007067(mitosis)|GO:0008150(biological_process)|GO:0030892(mitotic cohesin complex)|GO:0045132(meiotic chromosom…	GTGGACCTCAGGCTAGCCCTTTGTGTGGTCAGTCTACAGTGTAAATAAAGGTGTGAATAA	72415	chr17:53815496-53815437	Mm.153202	mm|17qC	GO:7049(cell cycle); GO:51301(cell division); GO:7059(chromosome segregation); GO:45132(meiotic chromosome segregation); GO:7067(mitosis)			shugoshin-like 1		GO:775(chromosome, pericentric region); GO:5634(nucleus)		Sgo1; C81037; MGC113769; 3300001M08Rik	ENSMUST00000024736	72415	Mm.153202	16141073; 16141072; 15782199; 15737064; 15489334; 14730319; 12477932; 12466851; 11217851; 11076861; 11042159; 10725249; 10349636	NP375854	GeneID:72415; MGI:1919665; GI:13386294; CCDS:CCDS28881.1
A_55_P2013336	Melk	2.91989	0.00206771	P	1569.1	538.142	2.78231	P	1577.16	566.855	3.06428	P	1561.04	509.429	NM_010790	maternal embryonic leucine zipper kinase	ref|NM_010790|ens|ENSMUST00000102933|ens|ENSMUST00000107828|ens|ENSMUST00000045607	Mus musculus maternal embryonic leucine zipper kinase (Melk), mRNA [NM_010790]	NM_010790	GO:0000166(nucleotide binding)|GO:0004672(protein kinase activity)|GO:0004674(protein serine/threonine kinase activity)|GO:0005524(ATP binding)|GO:0005737(cytoplasm)|GO:0006468(protein amino acid phosphorylation)|GO:0016301(kinase activity)|GO:0016310(phosphorylation)|GO:0016740(transferase activity)	GCTCTTCACTGTGACTCATTTTGATGTACAGTTTCTTTCTGAACTAAAACCATTTGTGAA	17279	chr4:44377041-44377100	Mm.268668	mm|4qB1	GO:6468(protein amino acid phosphorylation)		GO:5524(ATP binding); GO:16301(kinase activity); GO:166(nucleotide binding); GO:4672(protein kinase activity); GO:4674(protein serine/threonine kinase activity); GO:16740(transferase activity)	maternal embryonic leucine zipper kinase		GO:5737(cytoplasm)		MPK38; AI327312; mKIAA0175	ENSMUST00000045607	17279	Mm.268668	16144839; 16141073; 16141072; 16061694; 15782199; 14660441; 14651920; 14621295; 12477932; 12466851; 11747609; 11217851; 11076861; 11042159; 10934024; 10922068; 10417823; 10349636; 9305775; 9136115	NP816632	RP23-382O11.1
A_51_P164014	Cenpe	2.89014	0.00214491	P	8290.8	2869.08	2.87424	P	8489.64	2953.7	2.90613	P	8091.97	2784.45	NM_173762	centromere protein E	ref|NM_173762|ens|ENSMUST00000062893|gb|AK049676|gb|BC059032	Mus musculus centromere protein E (Cenpe), mRNA [NM_173762]		GO:0000166(nucleotide binding)|GO:0000775(chromosome, centromeric region)|GO:0000776(kinetochore)|GO:0003774(motor activity)|GO:0003777(microtubule motor activity)|GO:0005524(ATP binding)|GO:0005737(cytoplasm)|GO:0005856(cytoskeleton)|GO:0007018(microtubule-based movement)|GO:0007049(cell cycle)|GO:0007067(mitosis)|GO:0007088(regulation of mitosis)|GO:0007094(mitotic cell cycle spindle assembly c…	GCTGGTGGCAGTTCTTTCTGCTTGCATCTGTGACATTCCACACGCTGAACTGTTAATTAT	229841	chr3:134936387-134936446	Mm.161470	mm|3qG3	GO:8608(attachment of spindle microtubules to kinetochore); GO:7018(microtubule-based movement)		GO:5524(ATP binding); GO:3777(microtubule motor activity); GO:3774(motor activity); GO:166(nucleotide binding)			GO:775(chromosome, pericentric region); GO:776(kinetochore); GO:5874(microtubule); GO:5875(microtubule associated complex)		Kif10; 312kDa; CENP-E; AU019344; BC049989; C530022J18	ENSMUST00000090217	229841	Mm.161470	17189716; 16141073; 16141072; 15226446; 12925705; 12477932; 12466851; 12361599; 12355205; 12147697; 12068923; 11416179; 11217851; 11084331; 11076861; 11042159; 10922068; 10725249; 10349636; 9925740; 9763662; 9275178; 8889548; 7514534	NP576069	GI:26340410
A_55_P2109717	Kif20b	2.88746	0.00215886	P	1995.31	690.976	2.79743	P	1959.05	700.304	2.98038	P	2031.58	681.649	NM_183046	kinesin family member 20B	ref|NM_183046|ens|ENSMUST00000036256|ens|ENSMUST00000087341|gb|AK145779	Mus musculus kinesin family member 20B (Kif20b), mRNA [NM_183046]	NM_183046	GO:0000166(nucleotide binding)|GO:0003774(motor activity)|GO:0003777(microtubule motor activity)|GO:0005524(ATP binding)|GO:0005634(nucleus)|GO:0005737(cytoplasm)|GO:0005874(microtubule)|GO:0007018(microtubule-based movement)|GO:0007049(cell cycle)|GO:0007067(mitosis)|GO:0051301(cell division)	GCACAGCCAAATAAATTGCATTGGGAGACTGTTTCAGTGTAAAGTTTATATTCATTGTCA	240641	chr19:35050047-35050106	Mm.278471	mm|19qC2
A_55_P2111172	Mecom	2.8629	0.00257359	P	146.665	51.1365	3.13088	P	156.19	49.8871	2.61787	P	137.139	52.3858	NM_021442	MDS1 and EVI1 complex locus	ref|NM_021442|ens|ENSMUST00000061088|gb|AJ010015|gb|AK036948	Mus musculus MDS1 and EVI1 complex locus (Mecom), transcript variant 2, mRNA [NM_021442]	NM_021442	GO:0001701(in utero embryonic development)|GO:0001780(neutrophil homeostasis)|GO:0003676(nucleic acid binding)|GO:0003677(DNA binding)|GO:0003700(transcription factor activity)|GO:0005515(protein binding)|GO:0005622(intracellular)|GO:0005634(nucleus)|GO:0006350(transcription)|GO:0006915(apoptosis)|GO:0006954(inflammatory response)|GO:0007275(multicellular organismal development)|GO:0008270(zinc i…	GTTTTGTCCCTGGACACATCCTTGGGAAGGCTGTGGCTTAGTAAAATGACTTTTAGACAC	14013	chr3:30135550-30135491	Mm.222255	mm|3qA3
A_55_P2025790	Fanci	2.83275	0.00235817	P	583.939	206.143	2.83127	P	610.244	215.538	2.83424	P	557.635	196.749	NM_145946	Fanconi anemia, complementation group I	ref|NM_145946|ens|ENSMUST00000117227|ens|ENSMUST00000036865|ens|ENSMUST00000132091	Mus musculus Fanconi anemia, complementation group I (Fanci), mRNA [NM_145946]	NM_145946	GO:0003674(molecular_function)|GO:0005575(cellular_component)|GO:0005634(nucleus)|GO:0005694(chromosome)|GO:0006281(DNA repair)|GO:0006974(response to DNA damage stimulus)|GO:0007049(cell cycle)|GO:0008150(biological_process)	CTGGCATTTTCAGCACAGATACATTTTTTCCACATAAGAATGCACTTTGGCTTATACAAT	208836	chr7:86595076-86595135	Mm.349493	mm|7qD3
A_55_P2152427	Zwilch	2.81788	0.00240009	P	931.205	330.754	2.73722	P	945.868	345.558	2.90091	P	916.542	315.95	NM_026507	Zwilch, kinetochore associated, homolog (Drosophila)	ref|NM_026507|ens|ENSMUST00000122091|gb|BC027435|gb|BB740592	Mus musculus Zwilch, kinetochore associated, homolog (Drosophila) (Zwilch), mRNA [NM_026507]	NM_026507	GO:0000776(kinetochore)|GO:0003674(molecular_function)|GO:0007049(cell cycle)|GO:0007067(mitosis)|GO:0008150(biological_process)|GO:0051301(cell division)	GTCTCAAAAGGAAAGACAAAAAGAATCCCTGGGAAACATTTTCAGCTTTTTCAGTTTGTT	68014	chr9:63985117-63985058	Mm.335237	mm|9qC
A_55_P2164534	Dtl	2.81306	0.00241108	P	891.401	316.891	2.81018	P	924.643	329.033	2.81595	P	858.16	304.75	NM_029766	denticleless homolog (Drosophila)	ref|NM_029766|ens|ENSMUST00000027933|ens|ENSMUST00000110868|gb|AK166351	Mus musculus denticleless homolog (Drosophila) (Dtl), mRNA [NM_029766]		GO:0005634(nucleus)|GO:0005737(cytoplasm)|GO:0006260(DNA replication)|GO:0006974(response to DNA damage stimulus)|GO:0016020(membrane)	CCGTAGTCTCATATTTGAATGATTGACCACTAGGAAGTGGAAATGTTTGAAAGGATAATA	76843	chr1:193361318-193361259	Mm.189102	mm|1qH6	GO:6260(DNA replication); GO:6974(response to DNA damage stimulus); GO:6512(ubiquitin cycle)					GO:5634(nucleus)		Ramp; 2810047L02Rik; 5730564G15Rik		76843	Mm.189102	17107960; 16141073; 16141072; 15489334; 12477932; 12466851; 11544199; 11217851; 11125038; 11076861; 11042159; 10922068; 10349636	NP353847	GI:12849972
A_52_P612209	Wtap	2.7789	0.00611944	P	47.5986	17.1027	2.9734	P	50.2721	16.9073	2.59713	P	44.9252	17.298	NM_175394	Wilms' tumour 1-associating protein	ref|NM_175394|ref|NM_001113532|gb|AK041341|tc|TC1599199	Mus musculus Wilms' tumour 1-associating protein (Wtap), transcript variant 2, mRNA [NM_175394]	NM_175394	GO:0005634(nucleus)|GO:0005654(nucleoplasm)|GO:0006397(mRNA processing)|GO:0007049(cell cycle)|GO:0007275(multicellular organismal development)|GO:0008380(RNA splicing)	TTCTGGCTAGAAAATCTGTTGTATATGATTCCAAGAAACAGGTAGCCATAACTTTAATCC	60532	chr17:13164232-13164173	Mm.478870	mm|17qA1
A_66_P114695	Cdc25c	2.7776	0.00279963	P	151.861	54.6546	2.80244	P	158.349	56.504	2.75299	P	145.372	52.8052	NM_009860	cell division cycle 25 homolog C (S. pombe)	ref|NM_009860|ens|ENSMUST00000060710|gb|U15562|gb|AK141737	Mus musculus cell division cycle 25 homolog C (S. pombe) (Cdc25c), mRNA [NM_009860]	NM_009860	GO:0000087(M phase of mitotic cell cycle)|GO:0004721(phosphoprotein phosphatase activity)|GO:0004725(protein tyrosine phosphatase activity)|GO:0005515(protein binding)|GO:0005622(intracellular)|GO:0005634(nucleus)|GO:0005737(cytoplasm)|GO:0006470(protein amino acid dephosphorylation)|GO:0007049(cell cycle)|GO:0007067(mitosis)|GO:0016787(hydrolase activity)|GO:0048471(perinuclear region of cytopla…	ATCTGGGCAGTCCCATTACTACGGTTCCTAAGCTGAGTCAAAATGTAAAGCTAGAAGACC	12532	chr18:34903707-34903648	Mm.286602	mm|18qB1	GO:87(M phase of mitotic cell cycle); GO:7049(cell cycle); GO:51301(cell division); GO:7067(mitosis); GO:6470(protein amino acid dephosphorylation)		GO:16787(hydrolase activity); GO:4721(phosphoprotein phosphatase activity); GO:5515(protein binding); GO:4725(protein tyrosine phosphatase activity)	cell division cycle 25 homolog C	KEGG pathway: Cell cycle 04110	GO:5737(cytoplasm); GO:5622(intracellular); GO:5634(nucleus)		Cdc25	ENSMUST00000091952	12532	Mm.286602	17349584; 16141073; 16141072; 15782199; 15767688; 15489334; 12937170; 12477932; 12471023; 12466851; 11972334; 11739537; 11410654; 11359894; 11217851; 11076861; 11042159; 10922068; 10349636; 9199335; 8854867; 8276463; 7690561; 7601309; 1386342	NP056031	GeneID:12532; MGI:88350; GI:122114545
A_55_P2129925	Mybl2	2.75536	0.00265368	P	614.856	223.123	2.76893	P	631.139	227.936	2.74185	P	598.572	218.309	NM_008652	myeloblastosis oncogene-like 2	ref|NM_008652|ens|ENSMUST00000018005|gb|AK028497|tc|TC1574940	Mus musculus myeloblastosis oncogene-like 2 (Mybl2), mRNA [NM_008652]	NM_008652	GO:0003677(DNA binding)|GO:0005634(nucleus)|GO:0006350(transcription)|GO:0045449(regulation of transcription)	CAGACACACCCAAATGTGTCTTCTGGTCAGCCAAGTTGACAATAAAGAGTAACACATTGT	17865	chr2:162910364-162910423	Mm.4594	mm|2qH2
A_51_P123405	Bub1	2.74415	8.30061e-16	P	1046.89	381.692	2.6692	P	1051.57	393.964	2.8212	P	1042.21	369.42	NM_009772	budding uninhibited by benzimidazoles 1 homolog (S. cerevisiae)	ref|NM_009772|ref|NM_001113179|ens|ENSMUST00000028858|gb|AK042932	Mus musculus budding uninhibited by benzimidazoles 1 homolog (S. cerevisiae) (Bub1), transcript variant 2, mRNA [NM_009772]	NM_009772	GO:0000166(nucleotide binding)|GO:0000775(chromosome, centromeric region)|GO:0000776(kinetochore)|GO:0000780(condensed nuclear chromosome, centromeric region)|GO:0004672(protein kinase activity)|GO:0004674(protein serine/threonine kinase activity)|GO:0005524(ATP binding)|GO:0005634(nucleus)|GO:0006468(protein amino acid phosphorylation)|GO:0006915(apoptosis)|GO:0007049(cell cycle)|GO:0007059(chro…	AACAAGATTAAGACCTTGCGTAATAGGCTAATTGTGATGCTTTCAGAATATAAGCGTTCA	12235	chr2:127627047-127626988	Mm.2185	mm|2qF1	GO:7049(cell cycle); GO:51301(cell division); GO:7067(mitosis); GO:6468(protein amino acid phosphorylation)		GO:5524(ATP binding); GO:16301(kinase activity); GO:166(nucleotide binding); GO:4672(protein kinase activity); GO:4674(protein serine/threonine kinase activity); GO:16740(transferase activity)	budding uninhibited by benzimidazoles 1 homolog	KEGG pathway: Cell cycle 04110	GO:775(chromosome, pericentric region); GO:776(kinetochore); GO:5634(nucleus)		Bub1a; C80208; D2Xrf87; AL022991	ENSMUST00000089642	12235	Mm.2185	16969117; 16141073; 16141072; 15611331; 15226446; 14646599; 12477932; 12466851; 12355205; 11352911; 11217851; 11076861; 11042159; 10922068; 10725249; 10411903; 10349636; 9889005; 9441741; 9182760; 8842733; 8000140; 7671812; 7482790	NP515252	GeneID:12235; MGI:1100510; GI:30840982
A_55_P2048588	Cdk1	2.71662	0.00280498	P	3942.47	1451.32	2.70682	P	3993.54	1475.36	2.72645	P	3891.4	1427.28	NM_007659	cyclin-dependent kinase 1	ref|NM_007659|ens|ENSMUST00000119827|ens|ENSMUST00000020099|gb|U58633	Mus musculus cyclin-dependent kinase 1 (Cdk1), mRNA [NM_007659]	NM_007659	GO:0000166(nucleotide binding)|GO:0004672(protein kinase activity)|GO:0004674(protein serine/threonine kinase activity)|GO:0004693(cyclin-dependent protein kinase activity)|GO:0005515(protein binding)|GO:0005524(ATP binding)|GO:0005634(nucleus)|GO:0005737(cytoplasm)|GO:0006461(protein complex assembly)|GO:0006468(protein amino acid phosphorylation)|GO:0007049(cell cycle)|GO:0007067(mitosis)|GO:00…	TTCTTAATTTCCTACGTATAACTTAATTAACATGTAAATATTATTCCATATGAATTTAAA	12534	chr10:68801131-68801072	Mm.281367	mm|10qB5.3
A_55_P1965154	Spc25	2.6906	0.00293189	P	11555.8	4297.33	2.64566	P	11848.7	4478.54	2.7363	P	11263	4116.13	NM_025565	SPC25, NDC80 kinetochore complex component, homolog (S. cerevisiae)	ref|NM_025565|ens|ENSMUST00000112320|ens|ENSMUST00000112319|ens|ENSMUST00000005365	Mus musculus SPC25, NDC80 kinetochore complex component, homolog (S. cerevisiae) (Spc25), mRNA [NM_025565]	NM_025565	GO:0000776(kinetochore)|GO:0003674(molecular_function)|GO:0005575(cellular_component)|GO:0005634(nucleus)|GO:0007049(cell cycle)|GO:0007067(mitosis)|GO:0008150(biological_process)|GO:0051301(cell division)	GTTGGGGTTCTCCTGTATTGTAGGCTCTGCTTGTGTTAATAAACTTGCTTGTTGTCTCCC	66442	chr2:69032012-69031953	Mm.272969	mm|2qC2
A_55_P2429225	Psrc1	2.68416	0.0029839	P	662.501	246.849	2.67239	P	679.49	254.263	2.69597	P	645.513	239.436	NM_001190161	proline/serine-rich coiled-coil 1	ref|NM_001190161|ref|NM_019976|ens|ENSMUST00000102630|ens|ENSMUST00000090561	Mus musculus proline/serine-rich coiled-coil 1 (Psrc1), transcript variant 1, mRNA [NM_001190161]	NM_001190161	GO:0001578(microtubule bundle formation)|GO:0005515(protein binding)|GO:0005737(cytoplasm)|GO:0005819(spindle)|GO:0005856(cytoskeleton)|GO:0007049(cell cycle)|GO:0007067(mitosis)|GO:0008017(microtubule binding)|GO:0009987(cellular process)|GO:0015630(microtubule cytoskeleton)|GO:0030308(negative regulation of cell growth)|GO:0030496(midbody)|GO:0031116(positive regulation of microtubule polymeriz…	AAGAGAGGGGCAGAGGTCATCTGCCCGTGGAGAAACTCACAAACAAAATAATAAATGCAG	56742	chr3:108190744-108190803	Mm.389499	mm|3qF3
A_51_P105709	Trip13	2.67999	1.45136e-15	P	1652	616.889	2.62022	P	1689.22	644.686	2.74112	P	1614.77	589.092	NM_027182	thyroid hormone receptor interactor 13	ref|NM_027182|ens|ENSMUST00000022053|gb|AK151568|gb|AK146877	Mus musculus thyroid hormone receptor interactor 13 (Trip13), mRNA [NM_027182]	XM_127444	GO:0000166(nucleotide binding)|GO:0000239(pachytene)|GO:0001556(oocyte maturation)|GO:0001673(male germ cell nucleus)|GO:0004872(receptor activity)|GO:0005515(protein binding)|GO:0005524(ATP binding)|GO:0006302(double-strand break repair)|GO:0007131(reciprocal meiotic recombination)|GO:0007141(male meiosis I)|GO:0007144(female meiosis I)|GO:0007165(signal transduction)|GO:0007286(spermatid develo…	TAGTGCACAGGAGCAGTGTGTGCTTTCTATGGTCACGTCAATCAGGCAATGTGTTTTGTT	69716	chr13:74050175-74050116	Mm.275095	mm|13qC1			GO:5524(ATP binding); GO:42802(identical protein binding); GO:17111(nucleoside-triphosphatase activity); GO:166(nucleotide binding); GO:5515(protein binding); GO:4872(receptor activity)					D13Ertd328e; 2410002G23Rik	ENSMUST00000022053	69716	Mm.275095	16141073; 16141072; 15782199; 12477932; 12466851; 11591653; 11217851; 11076861; 11042159; 10922068; 10725249; 10349636; 8889548	NP355535	GI:12845703
A_52_P16931	Suv39h2	2.66877	0.0330526	P,A	29.6102	11.797	3.59995	A	27.8427	7.7342	1.97845	P	31.3778	15.8598	NM_022724	suppressor of variegation 3-9 homolog 2 (Drosophila)	ref|NM_022724|ref|NR_027509|ens|ENSMUST00000115062|ens|ENSMUST00000060618	Mus musculus suppressor of variegation 3-9 homolog 2 (Drosophila) (Suv39h2), transcript variant 1, mRNA [NM_022724]	NM_022724	GO:0000775(chromosome, centromeric region)|GO:0000785(chromatin)|GO:0003682(chromatin binding)|GO:0005515(protein binding)|GO:0005634(nucleus)|GO:0005694(chromosome)|GO:0005720(nuclear heterochromatin)|GO:0006333(chromatin assembly or disassembly)|GO:0006350(transcription)|GO:0007049(cell cycle)|GO:0007140(male meiosis)|GO:0008168(methyltransferase activity)|GO:0008270(zinc ion binding)|GO:000827…	TCACTGTTTGCTTACTTGAGAAGTCGGAATAGACAATTATTCCCTTTAGTGTTTGAAAAG	64707	chr2:3375653-3375594	Mm.128273	mm|2qA1
A_51_P408071	Kntc1	2.66446	0.00308397	P	666.909	250.34	2.63488	P	673.25	255.514	2.69437	P	660.568	245.166	NM_001042421	kinetochore associated 1	ref|NM_001042421|ens|ENSMUST00000031366|gb|AK084529|gb|AK172905	Mus musculus kinetochore associated 1 (Kntc1), mRNA [NM_001042421]	XM_132322	GO:0000776(kinetochore)|GO:0003674(molecular_function)|GO:0005575(cellular_component)|GO:0005634(nucleus)|GO:0005737(cytoplasm)|GO:0005856(cytoskeleton)|GO:0007049(cell cycle)|GO:0007067(mitosis)|GO:0008150(biological_process)|GO:0051301(cell division)	GGTGGATCATAGTAAAACAAACAAGTTTTCAAAACAAGAGGAAGTCTGGAGTCTGCCGCT	208628	chr5:124271399-124271458	Mm.441089	mm|5qF								XM_132322	ENSMUST00000031366	208628	Mm.332684		TC1430505
A_51_P492830	Cenph	2.62837	0.00328312	P	636.827	242.198	2.65472	P	664.113	250.163	2.60228	P	609.541	234.234	NM_021886	centromere protein H	ref|NM_021886|ens|ENSMUST00000075550|gb|BC025084|gb|AK011738	Mus musculus centromere protein H (Cenph), mRNA [NM_021886]		GO:0000776(kinetochore)|GO:0000777(condensed chromosome kinetochore)|GO:0005515(protein binding)|GO:0005634(nucleus)|GO:0005694(chromosome)|GO:0007059(chromosome segregation)|GO:0007067(mitosis)|GO:0043515(kinetochore binding)|GO:0051301(cell division)|GO:0051383(kinetochore organization)	GAAACTTTCAGTTGCACTTCGGGATAACATGGAGAACATGGGACCTGAGAATTGTGTGCT	26886	chr13:101536833-101534182	Mm.273502	mm|13qD1	GO:7059(chromosome segregation); GO:51383(kinetochore organization and biogenesis); GO:7067(mitosis)		GO:43515(kinetochore binding); GO:5515(protein binding)			GO:5694(chromosome); GO:775(chromosome, pericentric region); GO:776(kinetochore); GO:5634(nucleus)		ENP; CENP-H; AU044255; 1700021I11Rik; 2410018A12Rik; 2610042E16Rik; 2810046K12Rik		26886	Mm.273502	16141073; 16141072; 15489334; 15475267; 12477932; 12466851; 11500386; 11217851; 11092768; 11076861; 11060445; 11042159; 10725249; 10488063; 10349636	NP585599
A_55_P2065671	Ccnb1	2.62397	0.00329356	P	5118.67	1950.35	2.645	P	5263.33	1989.92	2.60311	P	4974	1910.79	NM_172301	cyclin B1	ref|NM_172301|ens|ENSMUST00000072119|ens|ENSMUST00000091295|gb|AK143597	Mus musculus cyclin B1 (Ccnb1), mRNA [NM_172301]	NM_172301	GO:0001556(oocyte maturation)|GO:0001701(in utero embryonic development)|GO:0001933(negative regulation of protein amino acid phosphorylation)|GO:0005515(protein binding)|GO:0005624(membrane fraction)|GO:0005625(soluble fraction)|GO:0005634(nucleus)|GO:0005737(cytoplasm)|GO:0005856(cytoskeleton)|GO:0006461(protein complex assembly)|GO:0006468(protein amino acid phosphorylation)|GO:0007049(cell cy…	GCCACCTGGAAAAGAATCCTGTCTCATTTGCTGTTTTAATTTATACATCTGATATCAAGT	268697	chr13:101548781-101548722	Mm.260114	mm|13qD1
A_66_P120074	Uhrf1	2.62221	0.00531724	P	60.4114	23.1086	3.12327	P	64.6314	20.6935	2.20154	P	56.1914	25.5237	NM_001111079	ubiquitin-like, containing PHD and RING finger domains, 1	ref|NM_001111079|ref|NM_001111080|ref|NM_010931|ref|NM_001111078	Mus musculus ubiquitin-like, containing PHD and RING finger domains, 1 (Uhrf1), transcript variant 3, mRNA [NM_001111079]	NM_001111079	GO:0000792(heterochromatin)|GO:0003677(DNA binding)|GO:0005515(protein binding)|GO:0005634(nucleus)|GO:0006281(DNA repair)|GO:0006350(transcription)|GO:0006974(response to DNA damage stimulus)|GO:0007049(cell cycle)|GO:0007275(multicellular organismal development)|GO:0008270(zinc ion binding)|GO:0008283(cell proliferation)|GO:0016874(ligase activity)|GO:0045449(regulation of transcription)|GO:004…	AGCTATACGGCAACATCAGGCTCTTGAATGACTCTCAGCTCAACAACTGTCGGATCATGT	18140	chr17:56451668-56452321	Mm.42196	mm|17qD
A_55_P2016652	Cdk1	2.61987	0.00341081	P	272.664	103.997	2.70069	P	283.515	104.979	2.54148	P	261.813	103.016	NM_007659	cyclin-dependent kinase 1	ref|NM_007659|ens|ENSMUST00000020099|gb|U58633|gb|AK051859	Mus musculus cyclin-dependent kinase 1 (Cdk1), mRNA [NM_007659]	NM_007659	GO:0000166(nucleotide binding)|GO:0004672(protein kinase activity)|GO:0004674(protein serine/threonine kinase activity)|GO:0004693(cyclin-dependent protein kinase activity)|GO:0005515(protein binding)|GO:0005524(ATP binding)|GO:0005634(nucleus)|GO:0005737(cytoplasm)|GO:0006461(protein complex assembly)|GO:0006468(protein amino acid phosphorylation)|GO:0007049(cell cycle)|GO:0007067(mitosis)|GO:00…	AACTTAATTAACATGTAAATATTATTCCATATGAATTTAAATATAATTCTGTATATGTGC	12534	chr10:68801112-68801053	Mm.281367	mm|10qB5.3
A_51_P481920	Ccna2	2.61949	0.00332018	P	5775.13	2204.76	2.61593	P	5927.63	2265.98	2.62305	P	5622.64	2143.55	NM_009828	cyclin A2	ref|NM_009828|ens|ENSMUST00000029270|gb|AK044924|gb|BC052730	Mus musculus cyclin A2 (Ccna2), mRNA [NM_009828]	NM_009828	GO:0001939(female pronucleus)|GO:0001940(male pronucleus)|GO:0005515(protein binding)|GO:0005634(nucleus)|GO:0005737(cytoplasm)|GO:0007049(cell cycle)|GO:0007067(mitosis)|GO:0045941(positive regulation of transcription)|GO:0048146(positive regulation of fibroblast proliferation)|GO:0051301(cell division)	GCTGACACTCTTTCCGAATCTTACCCTGTTCTAAGTAAGTAGCTCCTTGCAGCTCTGAAA	12428	chr3:36464037-36463978	Mm.4189	mm|3qB	GO:7049(cell cycle); GO:51301(cell division); GO:7067(mitosis); GO:45941(positive regulation of transcription); GO:74(regulation of progression through cell cycle)		GO:16538(cyclin-dependent protein kinase regulator activity); GO:5515(protein binding)	cyclin A2	KEGG pathway: Cell cycle 04110	GO:5737(cytoplasm); GO:1939(female pronucleus); GO:1940(male pronucleus); GO:5634(nucleus)		Ccn1; Ccna; Cyca; Ccn-1; AA408589	ENSMUST00000029270	12428	Mm.4189	17151017; 17000767; 16809773; 16678773; 16428455; 16237170; 16183859; 16141073; 16141072; 16137671; 16109376; 15843407; 15838522; 15809042; 15782199; 15730892; 15615710; 15531365; 15448153; 15315760; 15214576; 15159393; 15156143; 14742445; 14699150; 14687547; 14561402; 12941628; 12646244; 12477932; 12466851; 11923206; 11850820; 11566717; 11331592; 11217851; 11095619; 11086988; 11076861; 11042159;…	NP577821	GeneID:12428; MGI:108069; GI:6753308; CCDS:CCDS17313.1
A_55_P2143041	Phgdh	2.60686	0.00339983	P	1735.09	665.188	2.62542	P	1887.02	718.751	2.58844	P	1583.15	611.625	NM_016966	3-phosphoglycerate dehydrogenase	ref|NM_016966|ref|NR_033590|ens|ENSMUST00000065793|ref|XR_031967	Mus musculus 3-phosphoglycerate dehydrogenase (Phgdh), mRNA [NM_016966]	NM_016966	GO:0003824(catalytic activity)|GO:0004617(phosphoglycerate dehydrogenase activity)|GO:0005488(binding)|GO:0006541(glutamine metabolic process)|GO:0006544(glycine metabolic process)|GO:0006563(L-serine metabolic process)|GO:0006564(L-serine biosynthetic process)|GO:0006566(threonine metabolic process)|GO:0008152(metabolic process)|GO:0008652(cellular amino acid biosynthetic process)|GO:0009448(gam…	TGTACAGCTGCTGTCCTACCAAACCTCCATGTTGTTTGACGGAGAGCCCTGGCACGTCAC	236539	chr3:98117361-98117303	Mm.16898	mm|3qF2.2
A_55_P2107065	Mcm8	2.60011	0.00414991	P	105.448	40.5352	2.46075	P	101.594	41.2859	2.74736	P	109.302	39.7844	NM_025676	minichromosome maintenance deficient 8 (S. cerevisiae)	ref|NM_025676|ens|ENSMUST00000028831|ens|ENSMUST00000066559|gb|AK133858	Mus musculus minichromosome maintenance deficient 8 (S. cerevisiae) (Mcm8), mRNA [NM_025676]	NM_025676	GO:0000166(nucleotide binding)|GO:0003674(molecular_function)|GO:0003677(DNA binding)|GO:0005524(ATP binding)|GO:0005575(cellular_component)|GO:0005634(nucleus)|GO:0006260(DNA replication)|GO:0006350(transcription)|GO:0007049(cell cycle)|GO:0008150(biological_process)|GO:0017111(nucleoside-triphosphatase activity)|GO:0045449(regulation of transcription)	GCAGGCATTCAGCTAATGCAAAAACAGATTAGTATGTGTTCAGGTGAACTTTTACTTAAA	66634	chr2:132669551-132669610	Mm.157070	mm|2qF2
A_55_P1988228	Aspm	2.59865	0.00345072	P	2116.35	814.249	2.61597	P	2183.86	834.82	2.58146	P	2048.84	793.677	NM_009791	asp (abnormal spindle)-like, microcephaly associated (Drosophila)	ref|NM_009791|ens|ENSMUST00000097554|ens|ENSMUST00000053364|gb|AF062378	Mus musculus asp (abnormal spindle)-like, microcephaly associated (Drosophila) (Aspm), mRNA [NM_009791]	NM_009791	GO:0000922(spindle pole)|GO:0003674(molecular_function)|GO:0005516(calmodulin binding)|GO:0005634(nucleus)|GO:0005737(cytoplasm)|GO:0007049(cell cycle)|GO:0007067(mitosis)|GO:0021873(forebrain neuroblast division)|GO:0045665(negative regulation of neuron differentiation)|GO:0045769(negative regulation of asymmetric cell division)|GO:0051301(cell division)|GO:0051661(maintenance of centrosome loca…	GGATACCTGGAGCAGTTTTTACTGTCAGTGTAAACTGTTTAGATATGACTTTGTGTAAAA	12316	chr1:141390377-141390436	Mm.168523	mm|1qF
A_55_P1965050	Cks2	2.56394	0.00368455	P	1698.68	662.216	2.60034	P	1767.42	679.689	2.52804	P	1629.94	644.744	NM_025415	CDC28 protein kinase regulatory subunit 2	ref|NM_025415|ens|ENSMUST00000075853|ref|XM_001472851|ref|XM_001475865	Mus musculus CDC28 protein kinase regulatory subunit 2 (Cks2), mRNA [NM_025415]	NM_025415	GO:0007127(meiosis I)	ATATGTGTATATAAGGTAGTATTCAGTGAATACTTGAAAAGTGTACAAACCTTTCATCCA	66197	chr13:51745799-51745858	Mm.222228	mm|13qA5	GO:7049(cell cycle); GO:51301(cell division); GO:910(cytokinesis); GO:7127(meiosis I)		GO:4693(cyclin-dependent protein kinase activity); GO:16538(cyclin-dependent protein kinase regulator activity); GO:16301(kinase activity)	CDC28 protein kinase regulatory subunit 2				CKSHS2; 1110038L14Rik		66197	Mm.222228	16420439; 16141073; 16141072; 15489334; 15018818; 12714746; 12477932; 12466851; 11217851; 11076861; 11042159; 10922068; 10349636	NP376537	GeneID:66197; MGI:1913447; GI:13384804
A_55_P2008126	Rad51	2.5411	0.00413089	P	169.727	66.7942	2.52839	P	170.139	67.2913	2.55388	P	169.315	66.2971	AK045050	RAD51 homolog (S. cerevisiae)	gb|AK045050|gb|BC058214|tc|TC1613450|tc|TC1604072	Mus musculus 9.5 days embryo parthenogenote cDNA, RIKEN full-length enriched library, clone:B130021P11 product:RAD51 homolog (S. cerevisiae), full insert sequence. [AK045050]		GO:0000166(nucleotide binding)|GO:0000724(double-strand break repair via homologous recombination)|GO:0000793(condensed chromosome)|GO:0000794(condensed nuclear chromosome)|GO:0000795(synaptonemal complex)|GO:0000800(lateral element)|GO:0003677(DNA binding)|GO:0003684(damaged DNA binding)|GO:0005515(protein binding)|GO:0005524(ATP binding)|GO:0005634(nucleus)|GO:0006200(ATP catabolic process)|GO:…	ATGGTAGCTCACAACTGTCTGGTATTTGATAGCCATGAATGCAGACAAAAACATAAATGC	19361	chr2:118959276-118959335	Mm.330492	mm|2qE5
A_55_P2061495	Cks1b	2.5394	0.00387118	P	11389.7	4473.63	2.6506	P	12317.7	4647.15	2.43287	P	10461.6	4300.12	NM_016904	CDC28 protein kinase 1b	ref|NM_016904|ens|ENSMUST00000107422|ens|ENSMUST00000029679|ref|XR_033810	Mus musculus CDC28 protein kinase 1b (Cks1b), mRNA [NM_016904]	NM_016904	GO:0007049(cell cycle)|GO:0016538(cyclin-dependent protein kinase regulator activity)|GO:0042325(regulation of phosphorylation)|GO:0050790(regulation of catalytic activity)|GO:0051301(cell division)	CAAGGATGGTGTGAATTTGCTGACGTGTTTTTTACTATTGGGTATTGTATTTATGATGAC	54124	chr3:89219554-89219495	Mm.3049	mm|3qF1
A_52_P75348	Ccdc99	2.53469	0.00545542	P	96.6254	38.1194	2.54221	P	98.3454	38.685	2.52718	P	94.9053	37.5539	NM_027411	coiled-coil domain containing 99	ref|NM_027411|ens|ENSMUST00000093191|gb|AK139553|gb|AK160143	Mus musculus coiled-coil domain containing 99 (Ccdc99), mRNA [NM_027411]	NM_027411	GO:0000776(kinetochore)|GO:0003674(molecular_function)|GO:0005575(cellular_component)|GO:0005634(nucleus)|GO:0005737(cytoplasm)|GO:0005856(cytoskeleton)|GO:0007049(cell cycle)|GO:0007067(mitosis)|GO:0008150(biological_process)|GO:0051301(cell division)	GCTTCCAACAGAAGTGAAGGAAAGGATAGAAACTACAAGCAAATTGGGAAAAGGAGCTTG	70385	chr11:34623326-34623267	Mm.194368	mm|11qA4
A_55_P2133255	Mad2l1	2.5222	0.00399398	P	3257.07	1291.89	2.48773	P	3331.88	1339.33	2.55716	P	3182.27	1244.45	NM_019499	MAD2 mitotic arrest deficient-like 1 (yeast)	ref|NM_019499|ens|ENSMUST00000116605|ens|ENSMUST00000101343|ens|ENSMUST00000079549	Mus musculus MAD2 mitotic arrest deficient-like 1 (yeast) (Mad2l1), mRNA [NM_019499]	NM_019499	GO:0000070(mitotic sister chromatid segregation)|GO:0000775(chromosome, centromeric region)|GO:0000776(kinetochore)|GO:0003674(molecular_function)|GO:0005634(nucleus)|GO:0005737(cytoplasm)|GO:0005816(spindle pole body)|GO:0007049(cell cycle)|GO:0007067(mitosis)|GO:0007094(mitotic cell cycle spindle assembly checkpoint)|GO:0045841(negative regulation of mitotic metaphase/anaphase transition)|GO:00…	CGAAATGCAGCAGTAAGACACATTTCTCTTTATATAGACCCCATATTGAAATACATGCTA	56150	chr6:66490836-66490895	Mm.476807	mm|6qC1
A_51_P120717	Lmnb1	2.49697	7.4231e-05	P	5528.27	2214.42	2.33418	P	5357.72	2295.33	2.67112	P	5698.82	2133.5	NM_010721	lamin B1	ref|NM_010721|ens|ENSMUST00000025486|gb|X16705|gb|M35153	Mus musculus lamin B1 (Lmnb1), mRNA [NM_010721]	NM_010721	GO:0005198(structural molecule activity)|GO:0005634(nucleus)|GO:0005638(lamin filament)|GO:0005882(intermediate filament)|GO:0016020(membrane)|GO:0016363(nuclear matrix)	CATGTACGCACTCTGGATGGAGGTTCTACAGAGCTGTTGATTGGTCAACTACTTCTCTTA	16906	chr18:56912871-56912930	Mm.4105	mm|18qD3			GO:5198(structural molecule activity)	lamin B1	KEGG pathway: Cell Communication 01430	GO:5882(intermediate filament); GO:5638(lamin filament); GO:5634(nucleus)		Lmnb1		16906	Mm.4105	17312019; 16945928; 16452087; 16364897; 16141073; 16141072; 15489334; 15232008; 15226823; 14996723; 12714744; 12520002; 12477932; 12466851; 12438750; 12403647; 11217851; 11076861; 11042159; 10922068; 10725249; 10444329; 10349636; 9417906; 9299440; 9158147; 8835096; 8661157; 8586436; 8075499; 8043949; 8032679; 7680212; 3453101; 3243285; 2102682; 1354644	NP802443	GeneID:16906; MGI:96795; GI:6754556; CCDS:CCDS29261.1
A_66_P134481	Skp2	2.49281	0.004277	P	618.114	247.306	2.59692	P	670.507	258.193	2.39288	P	565.72	236.418	NM_145468	S-phase kinase-associated protein 2 (p45)	ref|NM_145468|ref|NM_013787|ens|ENSMUST00000110585|ens|ENSMUST00000096482	Mus musculus S-phase kinase-associated protein 2 (p45) (Skp2), transcript variant 2, mRNA [NM_145468]	NM_013787	GO:0000082(G1/S transition of mitotic cell cycle)|GO:0000209(protein polyubiquitination)|GO:0004842(ubiquitin-protein ligase activity)|GO:0005515(protein binding)|GO:0006511(ubiquitin-dependent protein catabolic process)|GO:0008634(negative regulation of survival gene product expression)|GO:0016301(kinase activity)|GO:0016310(phosphorylation)|GO:0019005(SCF ubiquitin ligase complex)|GO:0033148(po…	AAAGAATTAAGGCAGTTACCTCTGTAGAGTATTTCCGTGCTACAATCCATTTCTATTAAC	27401	chr15:9042147-9042088	Mm.35584	mm|15qA1	GO:82(G1/S transition of mitotic cell cycle); GO:8634(negative regulation of survival gene product activity); GO:74(regulation of progression through cell cycle); GO:6512(ubiquitin cycle); GO:6511(ubiquitin-dependent protein catabolic process)		GO:16301(kinase activity)	S-phase kinase-associated protein 2 isoform a	KEGG pathway: Cell cycle 04110; KEGG pathway: Small cell lung cancer 05222	GO:151(ubiquitin ligase complex)		FBXL1; MGC102075; MGC116668	ENSMUST00000066948	27401	Mm.35584	17366632; 17096381; 17082193; 16966613; 16924675; 16803887; 16750815; 16166738; 16141073; 16141072; 15998794; 15782199; 15668399; 15631990; 15528185; 15520280; 15520277; 15489334; 15456869; 15342634; 15226823; 15130491; 15126498; 12925736; 12907639; 12730199; 12692478; 12477932; 12466851; 12393444; 11861371; 11818378; 11226270; 11217851; 11076861; 11042159; 10790373; 10349636; 10097128	NP581910	GeneID:27401; MGI:1351663; GI:7949135
A_51_P125135	Cdca5	2.48474	7.69204e-15	P	2128.89	856.769	2.48624	P	2195.67	883.132	2.48324	P	2062.1	830.407	NM_026410	cell division cycle associated 5	ref|NM_026410|ens|ENSMUST00000025704|gb|AK010540|gb|AK011701	Mus musculus cell division cycle associated 5 (Cdca5), mRNA [NM_026410]	NM_026410	GO:0005515(protein binding)|GO:0005634(nucleus)|GO:0005737(cytoplasm)|GO:0007049(cell cycle)|GO:0007067(mitosis)|GO:0051301(cell division)|GO:0051329(interphase of mitotic cell cycle)	TGAGGAACTAGTGTGCAGCCTAAGGGCAAGGTGGCTTGATCTCAAATAAACTGTGTAGAA	67849	chr19:6091709-6091768	Mm.23526	mm|19qA	GO:82(G1/S transition of mitotic cell cycle); GO:7049(cell cycle); GO:51301(cell division); GO:7067(mitosis); GO:7076(mitotic chromosome condensation); GO:7080(mitotic metaphase plate congression)		GO:3682(chromatin binding); GO:5515(protein binding)	cell division cycle associated 5		GO:8278(cohesin complex); GO:5737(cytoplasm); GO:5634(nucleus)		C85404; AL024086; AW536684; 2610036L13Rik	ENSMUST00000025704	67849	Mm.23526	16141073; 16141072; 15837422; 15782199; 15489334; 12477932; 12466851; 11217851; 11076861; 11042159; 10922068; 10725249; 10349636; 7671812	NP376037	GeneID:67849; MGI:1915099; GI:13385902; CCDS:CCDS29493.1
A_51_P191649	Ndc80	2.47237	0.00447365	P	377.008	152.661	2.42349	P	394.638	162.838	2.52223	P	359.378	142.484	NM_023294	NDC80 homolog, kinetochore complex component (S. cerevisiae)	ref|NM_023294|ens|ENSMUST00000024851|gb|AK136236|gb|AK163317	Mus musculus NDC80 homolog, kinetochore complex component (S. cerevisiae) (Ndc80), mRNA [NM_023294]	NM_023294	GO:0000089(mitotic metaphase)|GO:0000775(chromosome, centromeric region)|GO:0000776(kinetochore)|GO:0005515(protein binding)|GO:0005634(nucleus)|GO:0007049(cell cycle)|GO:0007067(mitosis)|GO:0051301(cell division)	AGGAGGAAAGAGAAAGAGAACCGAACCGTCTGATGTCATTGAAGAAACTGAAAGCGTCCT	67052	chr17:71861755-71860793	Mm.225956	mm|17qE1.3
A_55_P2172274	Smc2	2.47233	0.00442297	P	3559.51	1441.06	2.40604	P	3631.33	1509.26	2.54044	P	3487.68	1372.87	NM_008017	structural maintenance of chromosomes 2	ref|NM_008017|ens|ENSMUST00000102915|ens|ENSMUST00000117280|gb|AK088775	Mus musculus structural maintenance of chromosomes 2 (Smc2), mRNA [NM_008017]	NM_008017	GO:0000166(nucleotide binding)|GO:0005515(protein binding)|GO:0005524(ATP binding)|GO:0005575(cellular_component)|GO:0005634(nucleus)|GO:0005694(chromosome)|GO:0005737(cytoplasm)|GO:0007049(cell cycle)|GO:0007067(mitosis)|GO:0008150(biological_process)|GO:0030261(chromosome condensation)|GO:0051276(chromosome organization)|GO:0051301(cell division)	CTTTGTCTATAAATTATTTCCTTGTATGCCTTTCTGTTTTGTTTTCTTTTGTTTTTGTAT	14211	chr4:52501012-52501071	Mm.2999	mm|4qB2
A_51_P227004	Cks1b	2.46848	0.0044508	P	9702.8	3928.66	2.4906	P	10305.3	4137.69	2.44655	P	9100.26	3719.63	NM_016904	CDC28 protein kinase 1b	ref|NM_016904|ens|ENSMUST00000029679|gb|AK019429|gb|AK011782	Mus musculus CDC28 protein kinase 1b (Cks1b), mRNA [NM_016904]	NM_016904	GO:0007049(cell cycle)|GO:0016538(cyclin-dependent protein kinase regulator activity)|GO:0042325(regulation of phosphorylation)|GO:0050790(regulation of catalytic activity)|GO:0051301(cell division)	GGAAATTTTGCATTTTATCTGACAGATCTCTTCCATGTTACAAGCCTTGATTAAAGGAAG	54124	chr3:89219469-89219410	Mm.3049	mm|3qF1
A_51_P442964	Casc5	2.46088	0.00467803	P	245.094	99.6202	2.44619	P	254.172	103.905	2.47565	P	236.016	95.3351	NM_029617	cancer susceptibility candidate 5	ref|NM_029617|ens|ENSMUST00000099542|gb|AK017750|tc|TC1589059	Mus musculus cancer susceptibility candidate 5 (Casc5), mRNA [NM_029617]	NM_029617	GO:0003674(molecular_function)|GO:0005575(cellular_component)|GO:0008150(biological_process)	AGATGGACACTATCCTCAAGAAGATCAATAACTGTCTCGCTGAAGTGGAAACAGAAACTA	76464	chr2:118914569-118919747	Mm.202518	mm|2qE5				cancer susceptibility candidate 5		GO:5634(nucleus)		MGC91208; 2310043D08Rik; 5730505K17Rik	ENSMUST00000028799	76464	Mm.202518	16141073; 16141072; 15489334; 12477932; 12466851; 11217851; 11076861; 11042159; 10349636	NP1391926	RP23-15I21.2
A_55_P2040743	Zwilch	2.45179	0.00468184	P	475.801	193.942	2.60379	P	495.013	190.112	2.30867	P	456.589	197.771	NM_026507	Zwilch, kinetochore associated, homolog (Drosophila)	ref|NM_026507|ens|ENSMUST00000034967|ens|ENSMUST00000122091|gb|AK019825	Mus musculus Zwilch, kinetochore associated, homolog (Drosophila) (Zwilch), mRNA [NM_026507]	NM_026507	GO:0000776(kinetochore)|GO:0003674(molecular_function)|GO:0007049(cell cycle)|GO:0007067(mitosis)|GO:0008150(biological_process)|GO:0051301(cell division)	GAGATGGGCCACTGCGTTTCTAATTTTTCTTATTTGTTGTAAAAGTGAACCAGTAAATCA	68014	chr9:63985554-63985495	Mm.335237	mm|9qC
A_51_P208680	Chtf18	2.43608	0.00477372	P	1017.69	417.861	2.41742	P	1046.24	432.793	2.45488	P	989.145	402.93	NM_145409	CTF18, chromosome transmission fidelity factor 18 homolog (S. cerevisiae)	ref|NM_145409|ens|ENSMUST00000048054|gb|AK077947|gb|BC024142	Mus musculus CTF18, chromosome transmission fidelity factor 18 homolog (S. cerevisiae) (Chtf18), mRNA [NM_145409]	NM_145409	GO:0000166(nucleotide binding)|GO:0003674(molecular_function)|GO:0003677(DNA binding)|GO:0005524(ATP binding)|GO:0005575(cellular_component)|GO:0005634(nucleus)|GO:0006260(DNA replication)|GO:0007049(cell cycle)|GO:0008150(biological_process)|GO:0017111(nucleoside-triphosphatase activity)	CAGAGACACCCGGAGAAGTCTATTTATAAAGTCACACCTTACAGAGAGTGTGGGTCAGGC	214901	chr17:25856037-25855978	Mm.102540	mm|17qA3.3	GO:0006260(DNA replication)		GO:5524(ATP binding); GO:17111(nucleoside-triphosphatase activity); GO:166(nucleotide binding)	CTF18, chromosome transmission fidelity factor 18 homolog		GO:0005634(nucleus)		Chl12; MGC38008; 6030457M03Rik	ENSMUST00000048054	214901	Mm.102540	16141073; 16141072; 15782199; 12477932; 12466851; 11217851; 11076861; 11042159; 10349636	NP495601	GeneID:214901; MGI:2384887; GI:21703816; CCDS:CCDS28523.1
A_51_P123134	Ercc6l	2.42774	7.69256e-12	P	223.396	92.0497	2.40562	P	230.776	95.932	2.45007	P	216.016	88.1675	NM_146235	excision repair cross-complementing rodent repair deficiency complementation group 6 - like	ref|NM_146235|gb|AY172688|gb|AK029015|gb|BC004701	Mus musculus excision repair cross-complementing rodent repair deficiency complementation group 6 - like (Ercc6l), mRNA [NM_146235]	NM_146235	GO:0000166(nucleotide binding)|GO:0000775(chromosome, centromeric region)|GO:0000776(kinetochore)|GO:0003674(molecular_function)|GO:0003676(nucleic acid binding)|GO:0003677(DNA binding)|GO:0004386(helicase activity)|GO:0005524(ATP binding)|GO:0005575(cellular_component)|GO:0007049(cell cycle)|GO:0007067(mitosis)|GO:0008150(biological_process)|GO:0016787(hydrolase activity)|GO:0051301(cell divisio…	TGGTAATGACTATGAGAGTCTTGTAGCTCGTGGGAAAGAACTGAAAGAGTGCGGGAAGAT	236930	chrX:99338680-99338621	Mm.31911	mm|XqD			GO:5524(ATP binding); GO:3677(DNA binding); GO:4386(helicase activity)	excision repair cross-complementing rodent repair deficiency complementation group 6 - like		GO:0005634(nucleus)		MGC7766; BC004701; D330021P09Rik	ENSMUST00000056904	236930	Mm.31911	16141073; 16141072; 15917148; 12477932; 12466851; 11217851; 11076861; 11042159; 10349636	NP589490	RP23-448C18.8
A_51_P190111	Mcm5	2.42443	0.00488623	P	3582.31	1477.43	2.43187	P	3714.72	1527.51	2.417	P	3449.9	1427.34	NM_008566	minichromosome maintenance deficient 5, cell division cycle 46 (S. cerevisiae)	ref|NM_008566|ens|ENSMUST00000005545|gb|D26090|gb|AK187287	Mus musculus minichromosome maintenance deficient 5, cell division cycle 46 (S. cerevisiae) (Mcm5), mRNA [NM_008566]	NM_008566	GO:0000166(nucleotide binding)|GO:0003677(DNA binding)|GO:0005524(ATP binding)|GO:0005634(nucleus)|GO:0006260(DNA replication)|GO:0006270(DNA-dependent DNA replication initiation)|GO:0006350(transcription)|GO:0045449(regulation of transcription)|GO:0051301(cell division)	TGGAAATGTACTTTGGTCTGTTGGCTCATACTGTGTTTGAGTGTCTGAGGACTCTCTGCT	17218	chr8:77651350-77651410	Mm.5048	mm|8qC1	GO:6260(DNA replication); GO:6270(DNA replication initiation); GO:51301(cell division); GO:6355(regulation of transcription, DNA-dependent); GO:6350(transcription)		GO:5524(ATP binding); GO:3677(DNA binding); GO:8094(DNA-dependent ATPase activity); GO:166(nucleotide binding)	minichromosome maintenance deficient 5, cell division cycle 46	KEGG pathway: Cell cycle 04110	GO:5634(nucleus)		Cdc46; Mcmd5; mCD46; mCDC46; AA617332; AI324988; AL033333; P1-CDC46	ENSMUST00000005545	17218	Mm.5048	16420439; 16141073; 16141072; 15920733; 15782199; 12548282; 12477932; 12466851; 11741941; 11389549; 11217851; 11076861; 11042159; 10922068; 10349636; 9601985; 7671812; 7610039	NP575166	GeneID:17218; MGI:103197; GI:112293273; CCDS:CCDS22424.1
A_52_P556099	Oip5	2.4199	0.0051606	P	256.356	105.875	2.45602	P	268.245	109.219	2.38432	P	244.467	102.531	NM_001042653	Opa interacting protein 5	ref|NM_001042653|ens|ENSMUST00000123818|gb|AK017825|gb|BC115883	Mus musculus Opa interacting protein 5 (Oip5), mRNA [NM_001042653]	XM_130529	GO:0000775(chromosome, centromeric region)|GO:0000785(chromatin)|GO:0005634(nucleus)|GO:0007049(cell cycle)|GO:0007067(mitosis)|GO:0008150(biological_process)|GO:0010369(chromocenter)|GO:0015030(Cajal body)|GO:0051301(cell division)	AGGATAAAGCGATGGAGGTAATAGTGATTGTACTCTGACATGCCAGTTTTATGAAAACTG	70645	chr2:119435918-119435859	Mm.246412	mm|2qE5			GO:5515(protein binding)			GO:15030(Cajal body); GO:785(chromatin); GO:10369(chromocenter); GO:5634(nucleus)		Lint-25; 5730547N13Rik		70645	Mm.246412	17284516; 16141073; 16141072; 12477932; 12466851; 11217851; 11076861; 11042159; 10349636	TC1500192	RP23-22A15.3
A_66_P131979	Cdc6	2.4191	0.00541511	P	191.711	79.2016	2.5938	P	200.035	77.1204	2.25617	P	183.388	81.2827	NM_011799	cell division cycle 6 homolog (S. cerevisiae)	ref|NM_011799|ref|NM_001025779|ens|ENSMUST00000093937|ens|ENSMUST00000092706	Mus musculus cell division cycle 6 homolog (S. cerevisiae) (Cdc6), transcript variant 1, mRNA [NM_011799]	NM_011799	GO:0000166(nucleotide binding)|GO:0003682(chromatin binding)|GO:0005524(ATP binding)|GO:0005634(nucleus)|GO:0005737(cytoplasm)|GO:0005819(spindle)|GO:0006260(DNA replication)|GO:0007049(cell cycle)|GO:0007067(mitosis)|GO:0017111(nucleoside-triphosphatase activity)|GO:0051301(cell division)	TGTAAAGAACTTTGAAGTTTAGAAGGATGAAATGGAATGATCCAGGAAAATTTACGAGCC	23834	chr11:98782986-98783045	Mm.20912	mm|11qD
A_55_P2073377	Mki67	2.41561	0.0049838	P	12587.3	5214.9	2.37294	P	13030	5491.08	2.45906	P	12144.6	4938.72	NM_001081117	antigen identified by monoclonal antibody Ki 67	ref|NM_001081117|ens|ENSMUST00000033310|ref|XM_001479849|ref|XM_001000692	Mus musculus antigen identified by monoclonal antibody Ki 67 (Mki67), mRNA [NM_001081117]	NM_001081117	GO:0000775(chromosome, centromeric region)|GO:0000793(condensed chromosome)|GO:0005622(intracellular)|GO:0005634(nucleus)|GO:0005730(nucleolus)|GO:0005737(cytoplasm)|GO:0007126(meiosis)|GO:0008283(cell proliferation)	CAGTGAACCTAAGCCAAGGGTAACTCGTGGAACCAAGAAAGATGCAAAAACTCTGAAGGA	17345	chr7:142884823-142884764	Mm.4078	mm|7qF3
A_55_P2005838	5730590G19Rik	2.40892	0.00510722	P	510.238	211.78	2.42096	P	526.879	217.632	2.39694	P	493.597	205.928	NM_029835	RIKEN cDNA 5730590G19 gene	ref|NM_029835|ens|ENSMUST00000035977|ref|XR_033828|gb|AK137597	Mus musculus RIKEN cDNA 5730590G19 gene (5730590G19Rik), mRNA [NM_029835]	XM_620515	GO:0003674(molecular_function)|GO:0005575(cellular_component)|GO:0005634(nucleus)|GO:0006281(DNA repair)|GO:0006974(response to DNA damage stimulus)|GO:0007049(cell cycle)|GO:0008150(biological_process)	CAGGAATTCTTGGGGGACATATTTAAGATGTAAGCCATAATGAGATTACTCCTGTTTATT	77011	chr7:86842944-86843003	Mm.28132	mm|7qD3								Lrrk1; BC028450	ENSMUST00000050364	77011	Mm.28132	16141073; 16141072; 12477932; 12466851; 11544199; 11217851; 11076861; 11042159; 10349636	NP574134	GI:26344291
A_51_P424810	Ncapg2	2.38983	0.00528495	P	1034.98	432.721	2.43709	P	1088.24	446.533	2.34348	P	981.707	418.91	NM_133762	non-SMC condensin II complex, subunit G2	ref|NM_133762|ens|ENSMUST00000084828|gb|BC008539|gb|AK139749	Mus musculus non-SMC condensin II complex, subunit G2 (Ncapg2), mRNA [NM_133762]	NM_133762	GO:0001833(inner cell mass cell proliferation)|GO:0005488(binding)|GO:0005515(protein binding)|GO:0005634(nucleus)|GO:0007049(cell cycle)|GO:0007067(mitosis)|GO:0030261(chromosome condensation)|GO:0051301(cell division)	ACATGGGAAGTGCACCTGTATTCTTATAGTATCCTAACACCAATACTTAACGTATTTAGG	76044	chr12:117701714-117701773	Mm.21516	mm|12qF2
A_55_P2046262	Phgdh	2.3888	0.00530185	P	1845.24	770.674	2.48648	P	1988.35	799.664	2.29496	P	1702.13	741.683	NM_016966	3-phosphoglycerate dehydrogenase	ref|NM_016966|ref|NR_033590|ens|ENSMUST00000065793|ref|XR_034648	Mus musculus 3-phosphoglycerate dehydrogenase (Phgdh), mRNA [NM_016966]	NM_016966	GO:0003824(catalytic activity)|GO:0004617(phosphoglycerate dehydrogenase activity)|GO:0005488(binding)|GO:0006541(glutamine metabolic process)|GO:0006544(glycine metabolic process)|GO:0006563(L-serine metabolic process)|GO:0006564(L-serine biosynthetic process)|GO:0006566(threonine metabolic process)|GO:0008152(metabolic process)|GO:0008652(cellular amino acid biosynthetic process)|GO:0009448(gam…	GGAAACATGGAAGCAGCATGTATTGGAGGCTTTCCAGTTCTGCTTCTGACCCTGGGGTTC	236539	chr3:98117274-98117215	Mm.16898	mm|3qF2.2
A_51_P253803	Mki67	2.38768	0.00530812	P	16910	7090.75	2.31462	P	17305.2	7476.49	2.46305	P	16514.8	6705	NM_001081117	antigen identified by monoclonal antibody Ki 67	ref|NM_001081117|ref|XM_001479849|ref|XM_001000692|gb|X82786	Mus musculus antigen identified by monoclonal antibody Ki 67 (Mki67), mRNA [NM_001081117]	NM_001081117	GO:0000775(chromosome, centromeric region)|GO:0000793(condensed chromosome)|GO:0005622(intracellular)|GO:0005634(nucleus)|GO:0005730(nucleolus)|GO:0005737(cytoplasm)|GO:0007126(meiosis)|GO:0008283(cell proliferation)	ATACTACTGCTACTGCCTGAGTTTAAGGAAGGAAGCTTTGAGCTTTCCTGGTCATACTCT	17345	chr7:142881650-142881591	Mm.4078	mm|7qF3
A_52_P162099	Ckap2	2.38659	0.00533437	P	642.944	269.457	2.37931	P	687.439	288.924	2.3939	P	598.449	249.989	NM_001004140	cytoskeleton associated protein 2	ref|NM_001004140|ens|ENSMUST00000046916|gb|BC145666|gb|BC146023	Mus musculus cytoskeleton associated protein 2 (Ckap2), mRNA [NM_001004140]	NM_001004140	GO:0003674(molecular_function)|GO:0005575(cellular_component)|GO:0005737(cytoplasm)|GO:0005856(cytoskeleton)|GO:0005874(microtubule)|GO:0006915(apoptosis)|GO:0007049(cell cycle)|GO:0008150(biological_process)	GAAAAAGATGCAACATGATAAAAATTCCACACTTAAAGAGCTAAAGTTCCTGACACCAGT	80986	chr8:23279443-23279384	Mm.22448	mm|8qA2	GO:6915(apoptosis); GO:8150(biological_process); GO:7049(cell cycle)		GO:3674(molecular_function)	cytoskeleton associated protein 2		GO:5575(cellular_component); GO:5874(microtubule)		LB1; AI461656; AW228814	ENSMUST00000046916	80986	Mm.22448	16141073; 16141072; 16061649; 15504249; 12466851; 11544199; 11234418; 11217851; 11076861; 11042159; 10922068; 10349636	NP1392247	GeneID:80986; MGI:1931797; GI:52138530; CCDS:CCDS22170.1
A_55_P2005908	Lin9	2.38002	0.00654186	P	112.399	47.1692	2.27751	P	106.855	46.9176	2.48716	P	117.943	47.4207	NM_175186	lin-9 homolog (C. elegans)	ref|NM_175186|ens|ENSMUST00000085804|gb|AK052618|tc|TC1585318	Mus musculus lin-9 homolog (C. elegans) (Lin9), transcript variant 2, mRNA [NM_175186]	NM_175186	GO:0005634(nucleus)|GO:0006260(DNA replication)|GO:0007049(cell cycle)	AGCCTAATGTGTGTTGCTTTCCCTCCATGTTTTGTTATTTGAAGCTTAATGATTTTACCT	72568	chr1:182611541-182611600	Mm.275044	mm|1qH4
A_51_P332355	Kif18a	2.36939	0.00573643	P	261.24	110.235	2.37851	P	274.559	115.433	2.36031	P	247.922	105.038	NM_139303	kinesin family member 18A	ref|NM_139303|ens|ENSMUST00000028527|gb|AK164649|gb|AK049197	Mus musculus kinesin family member 18A (Kif18a), mRNA [NM_139303]		GO:0000166(nucleotide binding)|GO:0003774(motor activity)|GO:0003777(microtubule motor activity)|GO:0005524(ATP binding)|GO:0005634(nucleus)|GO:0005737(cytoplasm)|GO:0005856(cytoskeleton)|GO:0005874(microtubule)|GO:0006810(transport)|GO:0007018(microtubule-based movement)|GO:0015031(protein transport)|GO:0042995(cell projection)	TGTGGTATTTATGCCTTTAGAAATGTATTTCAAGTCTGGGAAAGAAGGCCATCTTTTGCT	228421	chr2:109181416-109181475	Mm.274086	mm|2qE3	GO:7018(microtubule-based movement); GO:15031(protein transport); GO:6810(transport)		GO:5524(ATP binding); GO:3777(microtubule motor activity); GO:3774(motor activity); GO:166(nucleotide binding)			GO:5874(microtubule); GO:5875(microtubule associated complex)		AU024633; MGC27627; B130001M12Rik		228421	Mm.274086	16141073; 16141072; 15489334; 12477932; 12466851; 11416179; 11217851; 11076861; 11042159; 10725249; 10349636	TC1502990	RP23-206C1.1
A_55_P2007273	Pole	2.36645	0.00557217	P	1803.17	762.657	2.2961	P	1829.51	796.787	2.43895	P	1776.84	728.526	NM_011132	polymerase (DNA directed), epsilon	ref|NM_011132|ens|ENSMUST00000112481|ens|ENSMUST00000007296|gb|AK143509	Mus musculus polymerase (DNA directed), epsilon (Pole), mRNA [NM_011132]	NM_011132	GO:0000166(nucleotide binding)|GO:0003676(nucleic acid binding)|GO:0003677(DNA binding)|GO:0003887(DNA-directed DNA polymerase activity)|GO:0005634(nucleus)|GO:0006139(nucleobase, nucleoside, nucleotide and nucleic acid metabolic process)|GO:0006260(DNA replication)|GO:0006281(DNA repair)|GO:0006974(response to DNA damage stimulus)|GO:0008270(zinc ion binding)|GO:0016740(transferase activity)|GO:…	AGAAGACTTCTGCTAACGTCATCATGCCATAAACAGACAGAAGCAGGGAATGGCTCTATC	18973	chr5:110766375-110766434	Mm.35061	mm|5qF
A_55_P1983773	Birc5	2.35851	0.0056608	P	17358.9	7355.04	2.3973	P	18231.3	7604.95	2.32036	P	16486.5	7105.14	NM_001012273	baculoviral IAP repeat-containing 5	ref|NM_001012273|ref|NM_009689|ens|ENSMUST00000106322|ens|ENSMUST00000081387	Mus musculus baculoviral IAP repeat-containing 5 (Birc5), transcript variant 3, mRNA [NM_001012273]	NM_001012273	GO:0000226(microtubule cytoskeleton organization)|GO:0000775(chromosome, centromeric region)|GO:0004869(cysteine-type endopeptidase inhibitor activity)|GO:0005622(intracellular)|GO:0005634(nucleus)|GO:0005694(chromosome)|GO:0005737(cytoplasm)|GO:0005856(cytoskeleton)|GO:0006915(apoptosis)|GO:0006916(anti-apoptosis)|GO:0007049(cell cycle)|GO:0007059(chromosome segregation)|GO:0007067(mitosis)|GO:0…	TGCTGATAATTTTGTCCTGATGAGTTTTCCTACCACGGGGTAACGGAATAAAATCACTTG	11799	chr11:117716978-117717037	Mm.8552	mm|11qE2
A_55_P2128668	Ccnb1	2.3464	0.00595629	P	331.507	141.412	2.23311	P	329.396	147.505	2.46544	P	333.619	135.318	NM_172301	cyclin B1	ref|NM_172301|ens|ENSMUST00000072119|ref|XM_485921|ref|XR_031533	Mus musculus cyclin B1 (Ccnb1), mRNA [NM_172301]	NM_172301	GO:0001556(oocyte maturation)|GO:0001701(in utero embryonic development)|GO:0001933(negative regulation of protein amino acid phosphorylation)|GO:0005515(protein binding)|GO:0005624(membrane fraction)|GO:0005625(soluble fraction)|GO:0005634(nucleus)|GO:0005737(cytoplasm)|GO:0005856(cytoskeleton)|GO:0006461(protein complex assembly)|GO:0006468(protein amino acid phosphorylation)|GO:0007049(cell cy…	TGAGTGATGTAGACGCAGATGATGGAGCTGACCCAAACCTCTGTAGTGAATATGTGAAAG	268697	chr13:101553508-101553449	Mm.260114	mm|13qD1
A_55_P2147066	Dmc1	2.33217	0.0277044	A	45.0189	19.3031	3.0505	A	51.0294	16.7282	1.78299	A	39.0085	21.8781	NM_010059	DMC1 dosage suppressor of mck1 homolog, meiosis-specific homologous recombination (yeast)	ref|NM_010059|ens|ENSMUST00000023065|gb|D58419|gb|BC116767	Mus musculus DMC1 dosage suppressor of mck1 homolog, meiosis-specific homologous recombination (yeast) (Dmc1), mRNA [NM_010059]	NM_010059	GO:0000166(nucleotide binding)|GO:0000239(pachytene)|GO:0000794(condensed nuclear chromosome)|GO:0001541(ovarian follicle development)|GO:0001556(oocyte maturation)|GO:0003677(DNA binding)|GO:0005515(protein binding)|GO:0005524(ATP binding)|GO:0005634(nucleus)|GO:0006200(ATP catabolic process)|GO:0006259(DNA metabolic process)|GO:0006281(DNA repair)|GO:0007049(cell cycle)|GO:0007126(meiosis)|GO:0…	TTCCAGGAACAGGCGGCTACTCAGGTGGAAAGATTATCTTCATCGATACAGAAAATACTT	13404	chr15:79419241-79419182	Mm.2524	mm|15qE1
A_55_P2004801	Tacc3	2.31428	0.0062863	P	6307.86	2726.78	2.25842	P	6339.82	2807.2	2.37152	P	6275.9	2646.36	NM_001040435	transforming, acidic coiled-coil containing protein 3	ref|NM_001040435|ens|ENSMUST00000114426|ens|ENSMUST00000114422|ens|ENSMUST00000074849	Mus musculus transforming, acidic coiled-coil containing protein 3 (Tacc3), mRNA [NM_001040435]	NM_011524	GO:0000226(microtubule cytoskeleton organization)|GO:0005515(protein binding)|GO:0005737(cytoplasm)|GO:0005813(centrosome)|GO:0006950(response to stress)|GO:0008283(cell proliferation)|GO:0019904(protein domain specific binding)|GO:0021987(cerebral cortex development)|GO:0022008(neurogenesis)|GO:0022027(interkinetic nuclear migration)|GO:0030097(hemopoiesis)|GO:0030953(spindle astral microtubule …	AAATTGATGAGCTGACCCGGATCTGTGATGACCTCATCTCTAAGATGGAGAAGATCTGAG	21335	chr5:34014638-34014697	Mm.379024	mm|5qB2	GO:0000074(regulation of progression through cell cycle);GO:0006950(response to stress);GO:0030097(hemopoiesis);GO:0042994(cytoplasmic sequestering of transcription factor)		GO:0005515(protein binding)			GO:0005737(cytoplasm);GO:0005813(centrosome)		NM_011524	ENSMUST00000074849	21335	Mm.379024		NP228630
A_55_P2076048	Nuf2	2.30026	0.00652135	P	648.484	282.096	2.25584	P	663.179	293.982	2.34555	P	633.79	270.21	NM_023284	NUF2, NDC80 kinetochore complex component, homolog (S. cerevisiae)	ref|NM_023284|ens|ENSMUST00000028000|ens|ENSMUST00000111368|ref|XM_001479748	Mus musculus NUF2, NDC80 kinetochore complex component, homolog (S. cerevisiae) (Nuf2), mRNA [NM_023284]	NM_023284	GO:0000775(chromosome, centromeric region)|GO:0000776(kinetochore)|GO:0003674(molecular_function)|GO:0005634(nucleus)|GO:0007049(cell cycle)|GO:0007067(mitosis)|GO:0008608(attachment of spindle microtubules to kinetochore)|GO:0051301(cell division)	ATCTTTGTAAACTTGAAAAGTGCTCTGGAGAAGTACCATGAGGGCATCGAGAAGGTAGCG	66977	chr1:171429048-171428989	Mm.151315	mm|1qH2.3
A_51_P240453	Nusap1	2.29133	0.00663783	P	2412.8	1053.01	2.29046	P	2407.32	1051.02	2.2922	P	2418.28	1055.01	NM_133851	nucleolar and spindle associated protein 1	ref|NM_133851|ref|NM_001042652|ens|ENSMUST00000068225|gb|AK215904	Mus musculus nucleolar and spindle associated protein 1 (Nusap1), transcript variant 1, mRNA [NM_133851]	NM_133851	GO:0000070(mitotic sister chromatid segregation)|GO:0000281(cytokinesis after mitosis)|GO:0003677(DNA binding)|GO:0005634(nucleus)|GO:0005730(nucleolus)|GO:0005737(cytoplasm)|GO:0005856(cytoskeleton)|GO:0005874(microtubule)|GO:0005876(spindle microtubule)|GO:0007049(cell cycle)|GO:0007067(mitosis)|GO:0007076(mitotic chromosome condensation)|GO:0008017(microtubule binding)|GO:0040001(establishment…	AGGGAGGCTGGAAGACCACATTTTTGTTCAGTAGCCTGGAAAATCTATTAGTCTTATTGA	108907	chr2:119475072-119475131	Mm.290015	mm|2qE5	GO:281(cytokinesis after mitosis); GO:40001(establishment of mitotic spindle localization); GO:7076(mitotic chromosome condensation); GO:70(mitotic sister chromatid segregation); GO:45840(positive regulation of mitosis)		GO:8017(microtubule binding)	nucleolar and spindle associated protein 1 isoform a		GO:5730(nucleolus); GO:5876(spindle microtubule)		LNP; ANKT; SAPL; BM037; NuSAP; Q0310; AI481307; AW547774; BB165529; 2610201A12Rik	ENSMUST00000068225	108907	Mm.290015	17276916; 16141073; 16141072; 15782199; 12963707; 12477932; 12466851; 11544199; 11217851; 11076861; 11042159; 10922068; 10349636; 7671812	NP570109	RP23-22A15.4
A_51_P324287	Kif23	2.28943	0.00667631	P	1112.45	485.951	2.28476	P	1161.68	508.449	2.29412	P	1063.22	463.454	NM_024245	kinesin family member 23	ref|NM_024245|ens|ENSMUST00000034815|gb|BC028559|gb|BC047273	Mus musculus kinesin family member 23 (Kif23), mRNA [NM_024245]	NM_024245	GO:0000166(nucleotide binding)|GO:0003774(motor activity)|GO:0005524(ATP binding)|GO:0005874(microtubule)	ATCGGTTCAGTTTACTGATATTGAGACTTTAAAACAAGAATTGCCAACTGGTAGTCGGAA	71819	chr9:61767732-61767492	Mm.259374	mm|9qB	GO:7018(microtubule-based movement)		GO:5524(ATP binding); GO:3777(microtubule motor activity); GO:3774(motor activity); GO:166(nucleotide binding)	kinesin family member 23		GO:5874(microtubule); GO:5875(microtubule associated complex)		CHO1; Knsl5; MKLP1; C87313; MKLP-1; 3110001D19Rik	ENSMUST00000034815	71819	Mm.259374	16141073; 16141072; 12477932; 12466851; 11877456; 11416179; 11217851; 11076861; 11042159; 10922068; 10725249; 10349636	NP662474	GeneID:71819; MGI:1919069; GI:29568094
A_55_P1976127	Ect2	2.28733	0.0067393	P	2088.77	909.75	2.4125	P	2292	950.051	2.16865	P	1885.53	869.449	NM_007900	ect2 oncogene	ref|NM_007900|ref|NM_001177626|ref|NM_001177625|ens|ENSMUST00000029248	Mus musculus ect2 oncogene (Ect2), transcript variant 1, mRNA [NM_007900]	NM_007900	GO:0000902(cell morphogenesis)|GO:0005085(guanyl-nucleotide exchange factor activity)|GO:0005089(Rho guanyl-nucleotide exchange factor activity)|GO:0005515(protein binding)|GO:0005622(intracellular)|GO:0017048(Rho GTPase binding)|GO:0023034(intracellular signaling pathway)|GO:0035023(regulation of Rho protein signal transduction)|GO:0050790(regulation of catalytic activity)	CGTTCAGAGGAGTGTTACAGGTCTCCTTGTTACATAATTTTCAATAATCTGCTTTAATAG	13605	chr3:26996337-26996278	Mm.261453	mm|3qA3	GO:9987(cellular process); GO:7242(intracellular signaling cascade); GO:43123(positive regulation of I-kappaB kinase/NF-kappaB cascade); GO:35023(regulation of Rho protein signal transduction); GO:74(regulation of progression through cell cycle)		GO:5089(Rho guanyl-nucleotide exchange factor activity); GO:5085(guanyl-nucleotide exchange factor activity); GO:5515(protein binding); GO:4871(signal transducer activity)	ect2 oncogene		GO:5622(intracellular)		AI528536; KIAA4037; mKIAA4037	ENSMUST00000029248	13605	Mm.261453	16141073; 16141072; 14996723; 14645260; 12904583; 12477932; 12466851; 11217851; 11076861; 11042159; 10349636; 9691182; 8464478	NP380540	GeneID:13605; MGI:95281; GI:6681261; CCDS:CCDS17270.1
A_52_P432904	Ddx11	2.27701	0.00765712	P	142.306	62.5124	2.13305	P	138.208	64.7934	2.43069	P	146.404	60.2313	NM_001003919	DEAD/H (Asp-Glu-Ala-Asp/His) box polypeptide 11 (CHL1-like helicase homolog, S. cerevisiae)	ref|NM_001003919|ens|ENSMUST00000038387|gb|AK076357|gb|AK049419	Mus musculus DEAD/H (Asp-Glu-Ala-Asp/His) box polypeptide 11 (CHL1-like helicase homolog, S. cerevisiae) (Ddx11), mRNA [NM_001003919]	NM_001003919	GO:0000166(nucleotide binding)|GO:0003674(molecular_function)|GO:0003676(nucleic acid binding)|GO:0003677(DNA binding)|GO:0003723(RNA binding)|GO:0004003(ATP-dependent DNA helicase activity)|GO:0004386(helicase activity)|GO:0005524(ATP binding)|GO:0005575(cellular_component)|GO:0005634(nucleus)|GO:0006139(nucleobase, nucleoside, nucleotide and nucleic acid metabolic process)|GO:0006200(ATP catabo…	CTAGGACATACATAATATTGAAAGAGCTGACATGAATTTTGACTTTTGTGAAGGACCATC	320209	chr17:66500580-66500639	Mm.259605	mm|17qE1.1	GO:7049(cell cycle); GO:6139(nucleobase, nucleoside, nucleotide and nucleic acid metabolic process)		GO:5524(ATP binding); GO:4003(ATP-dependent DNA helicase activity); GO:8026(ATP-dependent helicase activity); GO:3677(DNA binding); GO:3723(RNA binding); GO:4386(helicase activity); GO:16787(hydrolase activity); GO:16818(hydrolase activity, acting on acid anhydrides, in phosphorus-containing anhydrides); GO:3676(nucleic acid binding); GO:166(nucleotide binding)	DEAD/H (Asp-Glu-Ala-Asp/His) box polypeptide 11 (CHL1-like helicase homolog, S. cerevisiae)		GO:5634(nucleus)		CHL1; KRG2; CHLR1; MGC90809; 4732462I11Rik	ENSMUST00000038387	320209	Mm.259605	16141073; 16141072; 15489334; 12477932; 12466851; 11217851; 11076861; 11042159; 10349636	NP1392145	GeneID:320209; MGI:2443590; GI:51491862; CCDS:CCDS28945.1
A_55_P1995205	Top2a	2.27669	0.00688373	P	1912.84	840.199	2.27416	P	1941.78	853.846	2.27922	P	1883.9	826.552	NM_011623	topoisomerase (DNA) II alpha	ref|NM_011623|ens|ENSMUST00000068031|gb|D12513|gb|AK033321	Mus musculus topoisomerase (DNA) II alpha (Top2a), mRNA [NM_011623]	NM_011623	GO:0000166(nucleotide binding)|GO:0000793(condensed chromosome)|GO:0003677(DNA binding)|GO:0003682(chromatin binding)|GO:0003916(DNA topoisomerase activity)|GO:0003918(DNA topoisomerase (ATP-hydrolyzing) activity)|GO:0005515(protein binding)|GO:0005524(ATP binding)|GO:0005634(nucleus)|GO:0005694(chromosome)|GO:0005730(nucleolus)|GO:0006259(DNA metabolic process)|GO:0006265(DNA topological change)…	TTCTTCTGATAGCTCTGACTCTGATTTTGAGAGAGCAATTTCTAAAGGTGCCACGAGCAA	21973	chr11:98855581-98855522	Mm.4237	mm|11qD	GO:6259(DNA metabolic process); GO:6265(DNA topological change); GO:30261(chromosome condensation); GO:7059(chromosome segregation); GO:40016(embryonic cleavage); GO:45944(positive regulation of transcription from RNA polymerase II promoter)		GO:5524(ATP binding); GO:3677(DNA binding); GO:3918(DNA topoisomerase (ATP-hydrolyzing) activity); GO:3916(DNA topoisomerase activity); GO:16853(isomerase activity); GO:166(nucleotide binding)	topoisomerase (DNA) II alpha		GO:5694(chromosome); GO:793(condensed chromosome); GO:5730(nucleolus); GO:5634(nucleus)		Top-2	ENSMUST00000074850	21973	Mm.4237	17011187; 16611985; 16141073; 16141072; 16091739; 12859955; 12477932; 12466851; 12439594; 12149265; 11940566; 11835580; 11835579; 11217851; 11076861; 11042159; 10942766; 10922068; 10349636; 9714832; 9224616; 9094096; 9040785; 9020022; 8884812; 8389625; 8261398; 8241259; 7937150; 7842491; 7671812; 2555055; 1683482; 1380833; 1331984	NP383560	GeneID:21973; MGI:98790; GI:6755849; CCDS:CCDS25370.1
A_66_P128702	Nup43	2.26893	0.00705334	P	1396.18	616.564	2.16757	P	1424.63	657.246	2.37502	P	1367.73	575.881	NM_145706	nucleoporin 43	ref|NM_145706|ens|ENSMUST00000040135|gb|AK012191|gb|AK090019	Mus musculus nucleoporin 43 (Nup43), mRNA [NM_145706]		GO:0000776(kinetochore)|GO:0003674(molecular_function)|GO:0005575(cellular_component)|GO:0005634(nucleus)|GO:0005643(nuclear pore)|GO:0006810(transport)|GO:0007049(cell cycle)|GO:0007059(chromosome segregation)|GO:0007067(mitosis)|GO:0008150(biological_process)|GO:0015031(protein transport)|GO:0051028(mRNA transport)|GO:0051301(cell division)|GO:0055085(transmembrane transport)	AGAAGTAGTACTTTCCTGTCACATAGCTTAAGTAACCAGGCCGGTGTTCACCAGTCTCTA	69912	chr10:7398371-7398430	Mm.299887	mm|10qA1	GO:15031(protein transport); GO:6810(transport)		GO:15288(porin activity)			GO:16021(integral to membrane); GO:5634(nucleus); GO:19867(outer membrane)		p42; 43kDa; AA409950; 2610016K01Rik; 2610529I12Rik		69912	Mm.299887	16141073; 16141072; 12477932; 12466851; 11217851; 11076861; 11042159; 10922068; 10349636
A_51_P369200	Tpx2	2.25725	0.00722509	P	2062.33	913.611	2.26127	P	2113.16	934.499	2.25323	P	2011.51	892.724	NM_028109	TPX2, microtubule-associated protein homolog (Xenopus laevis)	ref|NM_028109|ref|NM_001141977|ref|NM_001141976|ref|NM_001141978	Mus musculus TPX2, microtubule-associated protein homolog (Xenopus laevis) (Tpx2), transcript variant 2, mRNA [NM_028109]	NM_028109	GO:0005634(nucleus)|GO:0005737(cytoplasm)|GO:0005818(aster)|GO:0005819(spindle)|GO:0005856(cytoskeleton)|GO:0005874(microtubule)|GO:0005876(spindle microtubule)|GO:0006915(apoptosis)|GO:0007049(cell cycle)|GO:0007067(mitosis)|GO:0019901(protein kinase binding)|GO:0051225(spindle assembly)|GO:0051301(cell division)|GO:0060236(regulation of mitotic spindle organization)	CGCCATGTTTGGAAACACACCTGATAACTAATGGATGCCGGGTGTTTTGAAGATGACTCT	72119	chr2:152719476-152719535	Mm.407737	mm|2qH1
A_55_P1996946	Cdc20	2.2498	0.00736018	P	9433.11	4191.42	2.27338	P	9792.18	4307.32	2.22647	P	9074.04	4075.53	NM_023223	cell division cycle 20 homolog (S. cerevisiae)	ref|NM_023223|ens|ENSMUST00000050059|ens|ENSMUST00000006565|ref|XR_030726	Mus musculus cell division cycle 20 homolog (S. cerevisiae) (Cdc20), mRNA [NM_023223]	NM_023223	GO:0005515(protein binding)|GO:0005813(centrosome)|GO:0007049(cell cycle)|GO:0007067(mitosis)|GO:0008284(positive regulation of cell proliferation)|GO:0043234(protein complex)|GO:0048471(perinuclear region of cytoplasm)|GO:0050773(regulation of dendrite development)|GO:0051301(cell division)	GCCTCATCCACCAAGGCATCCGTTGAACAAACGCATTTCCTTTCTTGTTTTTATTTTATT	107995	chr4:118105593-118105534	Mm.289747	mm|4qD2.1	GO:7049(cell cycle); GO:51301(cell division); GO:7067(mitosis); GO:6512(ubiquitin cycle)		GO:5515(protein binding)	cell division cycle 20 homolog	KEGG pathway: Cell cycle 04110			C87100; p55CDC; 2310042N09Rik	ENSMUST00000006565	107995	Mm.289747	17372985; 17325031; 16943363; 16878123; 16600213; 16456547; 16420439; 16141073; 16141072; 15782199; 15561765; 15526037; 15489334; 15280373; 12710943; 12477932; 12466851; 11891222; 11438673; 11217851; 11076861; 11042159; 10922068; 10781944; 10725249; 10606752; 10349636	NP573804	GeneID:107995; MGI:1859866; GI:12963587; CCDS:CCDS18551.1
A_52_P27020	Sgol2	2.23093	0.00786856	P	268.523	120.354	2.23985	P	274.269	122.45	2.22205	P	262.777	118.259	NM_199007	shugoshin-like 2 (S. pombe)	ref|NM_199007|ref|NM_001177867|ens|ENSMUST00000027202|gb|AK003555	Mus musculus shugoshin-like 2 (S. pombe) (Sgol2), transcript variant 1, mRNA [NM_199007]	NM_199007	GO:0000775(chromosome, centromeric region)|GO:0000776(kinetochore)|GO:0000780(condensed nuclear chromosome, centromeric region)|GO:0003674(molecular_function)|GO:0005634(nucleus)|GO:0007049(cell cycle)|GO:0007059(chromosome segregation)|GO:0007126(meiosis)|GO:0008104(protein localization)|GO:0030892(mitotic cohesin complex)|GO:0051301(cell division)|GO:0051754(meiotic sister chromatid cohesion, c…	CAAGAAGAACATGAAACAAAGACGGATTCAGTTGTTTGAGTTTTGTACGTGAAGTGTTTG	68549	chr1:58081712-58081771	Mm.32800	mm|1qC1.3	GO:7049(cell cycle); GO:51301(cell division); GO:7059(chromosome segregation)			tripin		GO:775(chromosome, pericentric region); GO:5634(nucleus)		Tripin; AU018846; AV008062; D1Ertd8e; 1110007N04Rik; 4932411A20Rik; 5730576N04Rik	ENSMUST00000027202	68549	Mm.32800	16141073; 16141072; 15489334; 14730319; 12477932; 12466851; 11217851; 11076861; 11042159; 10922068; 10725249; 10349636	NP1392271	GeneID:68549; MGI:1098767; GI:51092285
A_51_P457528	Ccnb2	2.21586	0.00805004	P	7200.25	3252.29	2.15261	P	7315.35	3398.36	2.28096	P	7085.16	3106.22	NM_007630	cyclin B2	ref|NM_007630|ens|ENSMUST00000034742|gb|X66032|gb|BC008247	Mus musculus cyclin B2 (Ccnb2), mRNA [NM_007630]	NM_007630	GO:0001701(in utero embryonic development)|GO:0005624(membrane fraction)|GO:0005634(nucleus)|GO:0007049(cell cycle)|GO:0007067(mitosis)|GO:0040007(growth)|GO:0043029(T cell homeostasis)|GO:0048538(thymus development)|GO:0051301(cell division)	CCTAGGCACTGGACTCCGATCCTGCGCTTCTCAGATCCTGTATGTATTTTATTCTAGTTT	12442	chr9:70255730-70255671	Mm.22592	mm|9qD	GO:7049(cell cycle); GO:51301(cell division); GO:7067(mitosis); GO:74(regulation of progression through cell cycle)		GO:16538(cyclin-dependent protein kinase regulator activity); GO:5515(protein binding)	cyclin B2	KEGG pathway: Cell cycle 04110	GO:15630(microtubule cytoskeleton); GO:5634(nucleus)		CycB2	ENSMUST00000034742	12442	Mm.22592	17362983; 16141073; 16141072; 15782199; 12477932; 12466851; 11389549; 11217851; 11125038; 11076861; 11042159; 10922068; 10436023; 10349636; 9539739; 8375336; 7624053; 1387105	NP573736	GeneID:12442; MGI:88311; GI:86198318; CCDS:CCDS23320.1
A_52_P520466	Kif18b	2.21423	0.0083062	P	305.87	138.208	2.18925	P	317.689	145.113	2.2395	P	294.052	131.302	NM_197959	kinesin family member 18B	ref|NM_197959|ens|ENSMUST00000021311|gb|AK156592|gb|AK013867	Mus musculus kinesin family member 18B (Kif18b), mRNA [NM_197959]	NM_197959	GO:0000166(nucleotide binding)|GO:0003774(motor activity)|GO:0003777(microtubule motor activity)|GO:0005524(ATP binding)|GO:0005874(microtubule)|GO:0007018(microtubule-based movement)	GCTTCTTGGTATATACATATTCCTTTGTGAGTGTTAAACGTGTGGCTGTATTAAAGGATC	70218	chr11:102767305-102767246	Mm.32084	mm|11qE1
A_55_P2025033	Cep55	2.21197	0.0134508	P	62.0458	28.0122	1.97598	P	57.8106	29.2566	2.47615	P	66.2809	26.7678	NM_028760	centrosomal protein 55	ref|NM_028760|ref|NM_001164362|ref|NM_028293|ens|ENSMUST00000116506	Mus musculus centrosomal protein 55 (Cep55), transcript variant 2, mRNA [NM_028760]	NM_028760	GO:0003674(molecular_function)|GO:0005575(cellular_component)|GO:0005737(cytoplasm)|GO:0005856(cytoskeleton)|GO:0007049(cell cycle)|GO:0007067(mitosis)|GO:0008150(biological_process)|GO:0051301(cell division)	CTATGTGATTCTTAAGGAACTCCGAAAAGCAAAAAGTCAAATAACACAGTTGGAATCCTT	74107	chr19:38146320-38146379	Mm.9916	mm|19qC2
A_51_P356762	Mcm4	2.2077	0.00821066	P	7645.91	3460.64	2.23819	P	8124.26	3629.83	2.17763	P	7167.56	3291.46	NM_008565	minichromosome maintenance deficient 4 homolog (S. cerevisiae)	ref|NM_008565|ens|ENSMUST00000023353|gb|D26089|gb|AK141132	Mus musculus minichromosome maintenance deficient 4 homolog (S. cerevisiae) (Mcm4), mRNA [NM_008565]		GO:0000166(nucleotide binding)|GO:0003677(DNA binding)|GO:0003678(DNA helicase activity)|GO:0003697(single-stranded DNA binding)|GO:0005515(protein binding)|GO:0005524(ATP binding)|GO:0005634(nucleus)|GO:0006260(DNA replication)|GO:0006268(DNA unwinding involved in replication)|GO:0006270(DNA-dependent DNA replication initiation)|GO:0006350(transcription)|GO:0017111(nucleoside-triphosphatase acti…	TATGTCCTTACTGTGTGGAGCATTGTGTGCTTGGTATAACTGGCAGCCGTACATCCTTTA	17217	chr16:15624431-15624372	Mm.1500	mm|16qA2	GO:6260(DNA replication); GO:6270(DNA replication initiation); GO:6268(DNA unwinding during replication); GO:6355(regulation of transcription, DNA-dependent); GO:6350(transcription)		GO:5524(ATP binding); GO:3677(DNA binding); GO:3678(DNA helicase activity); GO:8094(DNA-dependent ATPase activity); GO:17111(nucleoside-triphosphatase activity); GO:166(nucleotide binding); GO:5515(protein binding); GO:3697(single-stranded DNA binding)		KEGG pathway: Cell cycle 04110	GO:5634(nucleus)		19G; Cdc21; Mcmd4; mcdc21; AI325074; AU045576; KIAA4003; mKIAA4003		17217		17143284; 17046832; 16141073; 16141072; 15917436; 15890332; 15782199; 12807961; 12477932; 12466851; 12207017; 11568184; 11217851; 11076861; 11042159; 10922068; 10725249; 10567526; 10349636; 9798653; 9747039; 9716665; 7610039; 1628827	TC1540514
A_55_P2041397	Ezh2	2.19573	0.00848349	P	2573.43	1172.95	2.15546	P	2660.06	1234.11	2.23675	P	2486.8	1111.79	NM_007971	enhancer of zeste homolog 2 (Drosophila)	ref|NM_007971|ref|NM_001146689|ens|ENSMUST00000114616|ens|ENSMUST00000114623	Mus musculus enhancer of zeste homolog 2 (Drosophila) (Ezh2), transcript variant 1, mRNA [NM_007971]	NM_007971	GO:0003677(DNA binding)|GO:0003682(chromatin binding)|GO:0005515(protein binding)|GO:0005634(nucleus)|GO:0006350(transcription)|GO:0008168(methyltransferase activity)|GO:0016568(chromatin modification)|GO:0016571(histone methylation)|GO:0016740(transferase activity)|GO:0018024(histone-lysine N-methyltransferase activity)|GO:0035098(ESC/E(Z) complex)|GO:0042054(histone methyltransferase activity)|…	GCTGCAAAGTGTTTTGTACCAGTGAGTTTTTGCAATAATGCAGTATGGTACATTTTTCAA	14056	chr6:47480366-47480307	Mm.246688	mm|6qB2.3	GO:16571(histone methylation); GO:51154(negative regulation of striated muscle cell differentiation); GO:6355(regulation of transcription, DNA-dependent); GO:6350(transcription)		GO:3677(DNA binding); GO:3682(chromatin binding); GO:42054(histone methyltransferase activity); GO:5515(protein binding)	enhancer of zeste homolog 2		GO:35098(ESC/E(Z) complex); GO:5634(nucleus); GO:45120(pronucleus)		Enx-1; Enx1h; KIAA4065; MGC90723; mKIAA4065	ENSMUST00000090120	14056	Mm.246688	17344414; 17107999; 16717091; 16141073; 16141072; 16025120; 16009709; 15882624; 15782199; 15733677; 15596546; 15536069; 15520282; 15385962; 15317747; 14671313; 12900441; 12589020; 12496962; 12477932; 12466851; 12123576; 11390661; 11287189; 11217851; 11076861; 11042159; 10922068; 10349636; 10051331; 9584197; 9473645; 9214638; 9176491; 8921387; 8861097	NP381257	GeneID:14056; MGI:107940; GI:6679721; CCDS:CCDS20096.1
A_55_P1992839	Dsn1	2.18596	0.0087415	P	784.963	359.161	2.15985	P	792.377	366.866	2.21238	P	777.55	351.455	NM_025853	DSN1, MIND kinetochore complex component, homolog (S. cerevisiae)	ref|NM_025853|ens|ENSMUST00000103130|ens|ENSMUST00000103129|ens|ENSMUST00000029163	Mus musculus DSN1, MIND kinetochore complex component, homolog (S. cerevisiae) (Dsn1), mRNA [NM_025853]	NM_025853	GO:0000776(kinetochore)|GO:0005515(protein binding)|GO:0005575(cellular_component)|GO:0005634(nucleus)|GO:0007049(cell cycle)|GO:0007059(chromosome segregation)|GO:0007067(mitosis)|GO:0008150(biological_process)|GO:0051301(cell division)	CATGGAGAACTCAAGCAGATACATAAAGTCTGGATTAGAAATAAACTTACAAGTTTTGCC	66934	chr2:156821074-156821015	Mm.25410	mm|2qH1
A_52_P139650	Ska1	2.18461	0.00875205	P	835.442	382.456	2.15277	P	834.416	387.601	2.21692	P	836.468	377.311	NM_025581	spindle and kinetochore associated complex subunit 1	ref|NM_025581|ref|NM_001164355|ens|ENSMUST00000040188|gb|DQ926864	Mus musculus spindle and kinetochore associated complex subunit 1 (Ska1), transcript variant 1, mRNA [NM_025581]	NM_025581	GO:0000776(kinetochore)|GO:0003674(molecular_function)|GO:0005575(cellular_component)|GO:0005737(cytoplasm)|GO:0005856(cytoskeleton)|GO:0005874(microtubule)|GO:0007049(cell cycle)|GO:0007067(mitosis)|GO:0008150(biological_process)|GO:0051301(cell division)	TTCACGGCTTTGAAAGTTGACAAGAGGTTTTATGTGATTATGCACATTTTGCGGCATTGC	66468	chr18:74356670-74356611	Mm.283406	mm|18qE2
A_66_P125209	Kif2c	2.1844	0.00937459	P	165.763	75.8267	2.20557	P	179.819	81.5298	2.16343	P	151.708	70.1236	NM_134471	kinesin family member 2C	ref|NM_134471|ens|ENSMUST00000065896|ref|XM_905541|gb|AK088047	Mus musculus kinesin family member 2C (Kif2c), mRNA [NM_134471]	NM_134471	GO:0000166(nucleotide binding)|GO:0000775(chromosome, centromeric region)|GO:0000776(kinetochore)|GO:0003774(motor activity)|GO:0003777(microtubule motor activity)|GO:0005524(ATP binding)|GO:0005634(nucleus)|GO:0005694(chromosome)|GO:0005737(cytoplasm)|GO:0005856(cytoskeleton)|GO:0005874(microtubule)|GO:0007018(microtubule-based movement)|GO:0007049(cell cycle)|GO:0007059(chromosome segregation)|…	GAAACGGCACCAATGATGACTTCAAATAAAGATCTGTTTGATATCACACTAGCCTCTTCC	73804	chr4:116832787-116832728	Mm.247651	mm|4qD1
A_55_P2120189	Gas2l3	2.18145	0.00894359	P	437.058	199.874	2.3193	P	467.465	201.555	2.05179	P	406.651	198.193	NM_001079876	growth arrest-specific 2 like 3	ref|NM_001079876|ref|NM_001033331|ens|ENSMUST00000099374|ens|ENSMUST00000105298	Mus musculus growth arrest-specific 2 like 3 (Gas2l3), transcript variant 2, mRNA [NM_001079876]	NM_001079876	GO:0003674(molecular_function)|GO:0005575(cellular_component)|GO:0007050(cell cycle arrest)|GO:0008150(biological_process)	GGAGTTAACCTACTATGTATTTCCTGGGCTGTTTCTAAGAATAAAATCCCAAATGAAGTT	237436	chr10:88871629-88871570	Mm.11982	mm|10qC2
A_55_P2035286	Uhrf1	2.17996	0.00901565	P	3210.42	1462.41	2.40631	P	3595.44	1494.17	1.9749	P	2825.41	1430.66	NM_010931	ubiquitin-like, containing PHD and RING finger domains, 1	ref|NM_010931|ref|NM_001111079|ref|NM_001111078|ref|NM_001111080	Mus musculus ubiquitin-like, containing PHD and RING finger domains, 1 (Uhrf1), transcript variant 1, mRNA [NM_010931]	NM_010931	GO:0000792(heterochromatin)|GO:0003677(DNA binding)|GO:0005515(protein binding)|GO:0005634(nucleus)|GO:0006281(DNA repair)|GO:0006350(transcription)|GO:0006974(response to DNA damage stimulus)|GO:0007049(cell cycle)|GO:0007275(multicellular organismal development)|GO:0008270(zinc ion binding)|GO:0008283(cell proliferation)|GO:0016874(ligase activity)|GO:0045449(regulation of transcription)|GO:004…	TGTGTCTCATGGAAACTAAACCATTTACTACAGGCAGACTGGACAGCACAGTTCTAAGGG	18140	chr17:56462770-56462829	Mm.42196	mm|17qD
A_55_P1952256	Ccnb1	2.17983	0.00915494	P	267.671	122.782	2.18696	P	276.076	126.237	2.17273	P	259.266	119.327	NM_172301	cyclin B1	ref|NM_172301|ens|ENSMUST00000050763|ens|ENSMUST00000072119|ens|ENSMUST00000091295	Mus musculus cyclin B1 (Ccnb1), mRNA [NM_172301]	NM_172301	GO:0001556(oocyte maturation)|GO:0001701(in utero embryonic development)|GO:0001933(negative regulation of protein amino acid phosphorylation)|GO:0005515(protein binding)|GO:0005624(membrane fraction)|GO:0005625(soluble fraction)|GO:0005634(nucleus)|GO:0005737(cytoplasm)|GO:0005856(cytoskeleton)|GO:0006461(protein complex assembly)|GO:0006468(protein amino acid phosphorylation)|GO:0007049(cell cy…	TATGAGGAGATGTACCCTCCAGAAATAGGTGACTTCGCCTATGTGACTAACAACACGTAC	268697	chr13:101551283-101551224	Mm.260114	mm|13qD1
A_51_P513530	Spag5	2.17938	0.00892949	P	1157.36	531.524	2.06511	P	1145.3	554.594	2.29997	P	1169.43	508.454	NM_017407	sperm associated antigen 5	ref|NM_017407|ens|ENSMUST00000045026|gb|AF420307|gb|AK076619	Mus musculus sperm associated antigen 5 (Spag5), mRNA [NM_017407]	NM_017407	GO:0000776(kinetochore)|GO:0005737(cytoplasm)|GO:0005819(spindle)|GO:0005856(cytoskeleton)|GO:0005874(microtubule)|GO:0005876(spindle microtubule)|GO:0007049(cell cycle)|GO:0007067(mitosis)|GO:0008017(microtubule binding)|GO:0051301(cell division)	TGAAGAGTTGCAAGGAGTTACAAGGATTGCTAGAATTTCTGAGCTAAGAAACTGAAAATA	54141	chr11:78135655-78135714	Mm.24250	mm|11qB5	GO:7049(cell cycle); GO:51301(cell division); GO:7067(mitosis); GO:6508(proteolysis)		GO:8237(metallopeptidase activity); GO:8017(microtubule binding)	sperm associated antigen 5		GO:776(kinetochore); GO:5874(microtubule); GO:5819(spindle); GO:5876(spindle microtubule)		S17; MAP126; Deepest; Mastrin; AI874642; D11Bhm180e	ENSMUST00000045026	54141	Mm.24250	16141073; 16141072; 15489334; 15475267; 12893248; 12477932; 12466851; 11884588; 11724960; 11544199; 11468777; 11217851; 11076861; 11042159; 10922068; 10349636; 8889548; 7626882	NP837028	RP23-185A18.13
A_51_P360492	Mcm6	2.17788	0.00889184	P	19172.9	8803.77	2.17549	P	19804.8	9103.6	2.18028	P	18541	8503.94	NM_008567	minichromosome maintenance deficient 6 (MIS5 homolog, S. pombe) (S. cerevisiae)	ref|NM_008567|ens|ENSMUST00000027601|gb|AK145520|gb|AK078126	Mus musculus minichromosome maintenance deficient 6 (MIS5 homolog, S. pombe) (S. cerevisiae) (Mcm6), mRNA [NM_008567]	NM_008567	GO:0000166(nucleotide binding)|GO:0003677(DNA binding)|GO:0003678(DNA helicase activity)|GO:0003697(single-stranded DNA binding)|GO:0005515(protein binding)|GO:0005524(ATP binding)|GO:0005634(nucleus)|GO:0006260(DNA replication)|GO:0006268(DNA unwinding involved in replication)|GO:0006270(DNA-dependent DNA replication initiation)|GO:0006350(transcription)|GO:0007049(cell cycle)|GO:0045449(regulat…	CTGTGGAAATTGCTTTCTTCTGTTCCCAGCCACTGCTTTTACCCATGAAAATAAAACAAC	17219	chr1:130228237-130228178	Mm.4933	mm|1qE4	GO:6260(DNA replication); GO:6270(DNA replication initiation); GO:6268(DNA unwinding during replication); GO:7049(cell cycle); GO:6355(regulation of transcription, DNA-dependent); GO:6350(transcription)		GO:5524(ATP binding); GO:3677(DNA binding); GO:3678(DNA helicase activity); GO:8094(DNA-dependent ATPase activity); GO:42802(identical protein binding); GO:166(nucleotide binding); GO:3697(single-stranded DNA binding)	minichromosome maintenance complex component 6	KEGG pathway: Cell cycle 04110	GO:5634(nucleus)		Mcmd6; ASP-l1; D1Wsu22e	ENSMUST00000027601	17219	Mm.4933	16141073; 16141072; 15917436; 15782199; 15489334; 12477932; 12466851; 12207017; 12192004; 11555636; 11217851; 11076861; 11042159; 10922068; 10725249; 10567526; 10349636; 9811942; 9636156; 9077461; 7671812	NP381655	GeneID:17219; MGI:1298227; GI:6678832; CCDS:CCDS15252.1
A_55_P2128646	Gmnn	2.17179	0.00905345	P	1349.97	621.563	2.20034	P	1364.34	620.059	2.1436	P	1335.61	623.066	NM_020567	geminin	ref|NM_020567|ens|ENSMUST00000006898|ens|ENSMUST00000110382|gb|AF068780	Mus musculus geminin (Gmnn), mRNA [NM_020567]	NM_020567	GO:0003714(transcription corepressor activity)|GO:0005515(protein binding)|GO:0005634(nucleus)|GO:0006461(protein complex assembly)|GO:0007049(cell cycle)|GO:0008156(negative regulation of DNA replication)|GO:0009887(organ morphogenesis)|GO:0010629(negative regulation of gene expression)|GO:0010843(promoter binding)|GO:0016481(negative regulation of transcription)|GO:0042826(histone deacetylase b…	TTGTCAGTGTCAGATATAAACTGTATATTAAATAAACTTCAATTTCCTGTTGAACATTGT	57441	chr13:24843774-24843715	Mm.12239	mm|13qA3.1	GO:7049(cell cycle); GO:8156(negative regulation of DNA replication); GO:45786(negative regulation of progression through cell cycle); GO:9887(organ morphogenesis); GO:74(regulation of progression through cell cycle)		GO:5515(protein binding)	geminin		GO:5634(nucleus)		Gem; AW546347	ENSMUST00000006898	57441	Mm.12239	17054725; 16924111; 16847348; 16141073; 16141072; 15489334; 15286659; 15084580; 14993212; 14973489; 12477932; 12466851; 12192004; 11217851; 11076861; 11042159; 10922068; 10349636; 9671596; 9635433	NP378061	RP23-92G13.2
A_55_P2000833	E2f8	2.14632	0.00971639	P	1109.28	516.502	2.16947	P	1180.14	543.975	2.12342	P	1038.42	489.029	NM_001013368	E2F transcription factor 8	ref|NM_001013368|ens|ENSMUST00000094379|ens|ENSMUST00000058745|ens|ENSMUST00000119223	Mus musculus E2F transcription factor 8 (E2f8), mRNA [NM_001013368]	NM_001013368	GO:0003677(DNA binding)|GO:0003700(transcription factor activity)|GO:0005634(nucleus)|GO:0005667(transcription factor complex)|GO:0006350(transcription)|GO:0006355(regulation of transcription, DNA-dependent)|GO:0007049(cell cycle)|GO:0008283(cell proliferation)|GO:0042802(identical protein binding)|GO:0042803(protein homodimerization activity)|GO:0045449(regulation of transcription)	TGTTGCAGTCTGTCTTTTTGTAGAGTTTACAACCCTCCTCAATCAAGTCTATGGAAAAAA	108961	chr7:56121919-56121860	Mm.240566	mm|7qB4
A_51_P393958	Fbxo5	2.14617	0.00972078	P	2347.52	1094.32	2.09748	P	2367.46	1128.72	2.196	P	2327.58	1059.92	NM_025995	F-box protein 5	ref|NM_025995|ens|ENSMUST00000019907|gb|AK011820|gb|AK135916	Mus musculus F-box protein 5 (Fbxo5), mRNA [NM_025995]	NM_025995	GO:0000089(mitotic metaphase)|GO:0001556(oocyte maturation)|GO:0005515(protein binding)|GO:0005634(nucleus)|GO:0005737(cytoplasm)|GO:0005856(cytoskeleton)|GO:0007049(cell cycle)|GO:0007057(spindle assembly involved in female meiosis I)|GO:0007067(mitosis)|GO:0007128(meiotic prophase I)|GO:0007346(regulation of mitotic cell cycle)|GO:0016050(vesicle organization)|GO:0040020(regulation of meiosis)|…	AATGAGTTCGTGGAGGTGGCAAAGACATTGAAGAACAACGAAAGCCTCAAAGCCTGTGTT	67141	chr10:4546271-4546763	Mm.197520	mm|10qA1	GO:7049(cell cycle); GO:51301(cell division); GO:7067(mitosis); GO:89(mitotic metaphase); GO:51436(negative regulation of ubiquitin ligase activity during mitotic cell cycle); GO:1556(oocyte maturation); GO:7346(regulation of progression through mitotic cell cycle); GO:6512(ubiquitin cycle)		GO:46872(metal ion binding); GO:5515(protein binding); GO:8270(zinc ion binding)	F-box only protein 5		GO:5737(cytoplasm); GO:5634(nucleus); GO:5819(spindle)		Emi1; C85305; Fbxo31; 2510044I10Rik	ENSMUST00000019907	67141	Mm.197520	16809773; 16456547; 16141073; 16141072; 15799026; 15526037; 15489334; 12477932; 12466851; 11389834; 11217851; 11076861; 11042159; 10922068; 10725249; 10349636	NP811572	GeneID:67141; MGI:1914391; GI:110225374
A_55_P1953087	Mcm3	2.14143	0.0098396	P	7077.65	3303.04	2.17434	P	7422.26	3413.57	2.10901	P	6733.04	3192.51	NM_008563	minichromosome maintenance deficient 3 (S. cerevisiae)	ref|NM_008563|ens|ENSMUST00000053266|gb|AK145563|gb|AK147065	Mus musculus minichromosome maintenance deficient 3 (S. cerevisiae) (Mcm3), mRNA [NM_008563]	NM_008563	GO:0000166(nucleotide binding)|GO:0003677(DNA binding)|GO:0005524(ATP binding)|GO:0005634(nucleus)|GO:0005737(cytoplasm)|GO:0006260(DNA replication)|GO:0006270(DNA-dependent DNA replication initiation)|GO:0006350(transcription)|GO:0007049(cell cycle)|GO:0017111(nucleoside-triphosphatase activity)|GO:0045449(regulation of transcription)	CAAGGTTGGATTGGAGAAAGCTTTCTTTGCAATTAGACTAGTATGTATTGTTGACCTAAA	17215	chr1:20793195-20793136	Mm.4502	mm|1qA4	GO:6260(DNA replication); GO:6270(DNA replication initiation); GO:7049(cell cycle); GO:6355(regulation of transcription, DNA-dependent); GO:6350(transcription)		GO:5524(ATP binding); GO:3677(DNA binding); GO:8094(DNA-dependent ATPase activity); GO:17111(nucleoside-triphosphatase activity); GO:166(nucleotide binding)	minichromosome maintenance deficient 3	KEGG pathway: Cell cycle 04110	GO:5634(nucleus)		P1; Mcmd; p1.m; C80350; AL033361	ENSMUST00000088436	17215	Mm.4502	17244605; 17157410; 16420439; 16141073; 16141072; 15489334; 14996723; 12477932; 12466851; 12167160; 11389549; 11217851; 11076861; 11044609; 11042159; 10922068; 10725249; 10349636; 8838817; 8575467; 8265339; 7925275; 7671812; 7622621; 7610039; 1549468	NP837117	GeneID:17215; MGI:101845; GI:33859484; CCDS:CCDS14843.1
A_51_P351970	Hells	2.12568	0.0106265	P	241.534	113.813	2.08551	P	260.038	124.688	2.16663	P	223.029	102.938	NM_008234	helicase, lymphoid specific	ref|NM_008234|gb|U25691|gb|AK166636|gb|AK013266	Mus musculus helicase, lymphoid specific (Hells), mRNA [NM_008234]	NM_008234	GO:0000166(nucleotide binding)|GO:0000775(chromosome, centromeric region)|GO:0001655(urogenital system development)|GO:0003676(nucleic acid binding)|GO:0003677(DNA binding)|GO:0003682(chromatin binding)|GO:0004386(helicase activity)|GO:0005524(ATP binding)|GO:0005634(nucleus)|GO:0005721(centromeric heterochromatin)|GO:0006306(DNA methylation)|GO:0006342(chromatin silencing)|GO:0006346(methylation…	GAGAGAAGGTCATTAGTGACGAAGATCTAGAATTACTGTTGGATCGAAGTGATCTCATTG	15201	chr19:39039914-39039973	Mm.57223	mm|19qC3	GO:6306(DNA methylation); GO:6916(anti-apoptosis); GO:7049(cell cycle); GO:51301(cell division); GO:31508(centric heterochromatin formation); GO:6342(chromatin silencing); GO:30098(lymphocyte differentiation); GO:46651(lymphocyte proliferation); GO:10216(maintenance of DNA methylation); GO:6346(methylation-dependent chromatin silencing); GO:7067(mitosis); GO:7275(multicellular organismal developm…		GO:5524(ATP binding); GO:8026(ATP-dependent helicase activity); GO:3677(DNA binding); GO:3682(chromatin binding); GO:4386(helicase activity); GO:16787(hydrolase activity); GO:3676(nucleic acid binding); GO:166(nucleotide binding)	helicase, lymphoid specific		GO:5721(centric heterochromatin); GO:5634(nucleus)		LSH; Lysh; PASG; YFK8; AI323785; E130115I21Rik	ENSMUST00000025965	15201	Mm.57223	17115026; 16141073; 16141072; 15647320; 15489334; 15448183; 15226823; 15105378; 14612388; 14517253; 12477932; 12471446; 12466851; 11711429; 11555636; 11357197; 11325543; 11217851; 11076861; 11042159; 10922068; 10781083; 10349636; 9878251; 8647447	NP302148	GeneID:15201; MGI:106209; GI:12232371; CCDS:CCDS29789.1
A_51_P273538	Syce2	2.1142	0.0106507	P	1172.1	554.36	2.12749	P	1187.79	558.307	2.101	P	1156.42	550.413	NM_027954	synaptonemal complex central element protein 2	ref|NM_027954|ref|NM_001168244|ref|NM_001168246|ref|NR_031759	Mus musculus synaptonemal complex central element protein 2 (Syce2), transcript variant 2, mRNA [NM_027954]	NM_027954	GO:0000795(synaptonemal complex)|GO:0000801(central element)|GO:0005515(protein binding)|GO:0005634(nucleus)|GO:0007049(cell cycle)|GO:0007126(meiosis)|GO:0007128(meiotic prophase I)|GO:0007130(synaptonemal complex assembly)|GO:0051301(cell division)	AGGCATGCTGATATTGTTTTTTATAGTTCTGTAACCCAACACAAAGCCACCAATGCTCTT	71846	chr8:87411133-87411192	Mm.229128	mm|8qC3
A_55_P2050439	Dlgap5	2.08995	0.0120124	P	169.45	81.1593	2.04681	P	175.775	85.8778	2.134	P	163.125	76.4408	NM_144553	discs, large (Drosophila) homolog-associated protein 5	ref|NM_144553|ens|ENSMUST00000111778|ens|ENSMUST00000043296|gb|AK085882	Mus musculus discs, large (Drosophila) homolog-associated protein 5 (Dlgap5), transcript variant 1, mRNA [NM_144553]	NM_144553	GO:0005634(nucleus)|GO:0005737(cytoplasm)|GO:0005856(cytoskeleton)|GO:0007049(cell cycle)|GO:0007267(cell-cell signaling)	GACAAAATAGTGTTTGATGCTGGGTTTTTCAGAATCGAGAGCCCAGTGAAGTCATTCTCA	218977	chr14:48015490-48015431	Mm.240543	mm|14qC1
A_51_P158210	Mcm2	2.07447	0.0119686	P	1878.53	906.432	2.03659	P	1960.78	962.776	2.11306	P	1796.29	850.087	NM_008564	minichromosome maintenance deficient 2 mitotin (S. cerevisiae)	ref|NM_008564|ens|ENSMUST00000058011|gb|D86725|gb|AK088156	Mus musculus minichromosome maintenance deficient 2 mitotin (S. cerevisiae) (Mcm2), mRNA [NM_008564]	NM_008564	GO:0000166(nucleotide binding)|GO:0003677(DNA binding)|GO:0003688(DNA replication origin binding)|GO:0005515(protein binding)|GO:0005524(ATP binding)|GO:0005634(nucleus)|GO:0005664(nuclear origin of replication recognition complex)|GO:0006260(DNA replication)|GO:0006268(DNA unwinding involved in replication)|GO:0006270(DNA-dependent DNA replication initiation)|GO:0006334(nucleosome assembly)|GO:0…	CCCCTTTAGACAAAGAGCAACTTAGAAGTATTTGCAAACTTTTCCAAAACATTCTCAAAG	17216	chr6:88833678-88833619	Mm.16711	mm|6qD1	GO:6260(DNA replication); GO:6270(DNA replication initiation); GO:6268(DNA unwinding during replication); GO:7049(cell cycle); GO:6334(nucleosome assembly); GO:6355(regulation of transcription, DNA-dependent); GO:6350(transcription)		GO:5524(ATP binding); GO:3677(DNA binding); GO:3688(DNA replication origin binding); GO:8094(DNA-dependent ATPase activity); GO:46872(metal ion binding); GO:166(nucleotide binding); GO:5515(protein binding); GO:8270(zinc ion binding)	minichromosome maintenance deficient 2 mitotin	KEGG pathway: Cell cycle 04110	GO:5664(nuclear origin of replication recognition complex); GO:5634(nucleus)		BM28; CDCL1; Mcmd2; AA959861; AW476101; mKIAA0030	ENSMUST00000058011	17216	Mm.16711	16420439; 16141073; 16141072; 15953540; 15782199; 15489334; 15345747; 14729942; 14621295; 12941272; 12477932; 12466851; 11568184; 11278932; 11217851; 11076861; 11042159; 10922068; 10531422; 10517317; 10349636; 9798653; 9371513; 9077461; 8566808	NP830615	GeneID:17216; MGI:105380; GI:6678826
A_55_P1988083	Prc1	2.07082	0.0120873	P	6992.02	3377.5	2.04615	P	7129.71	3484.45	2.09578	P	6854.34	3270.54	NM_145150	protein regulator of cytokinesis 1	ref|NM_145150|ens|ENSMUST00000047549|ens|ENSMUST00000047558|gb|AK135778	Mus musculus protein regulator of cytokinesis 1 (Prc1), mRNA [NM_145150]	NM_145150	GO:0000910(cytokinesis)|GO:0005634(nucleus)|GO:0005737(cytoplasm)|GO:0005819(spindle)|GO:0005856(cytoskeleton)|GO:0005874(microtubule)|GO:0007049(cell cycle)|GO:0051301(cell division)	GACTGATCTTGAAAACCTGTCAGTCTGCTCTTCACACACATATATGTTGTTTTTAAATGT	233406	chr7:87461048-87461107	Mm.227274	mm|7qD3	GO:7049(cell cycle); GO:51301(cell division); GO:910(cytokinesis)			protein regulator of cytokinesis 1		GO:5874(microtubule); GO:5634(nucleus); GO:5819(spindle)		MGC6745; D7Ertd348e		233406	Mm.227274	16141073; 16141072; 15782199; 15489334; 12477932; 12466851; 11217851; 11110696; 11076861; 11042159; 10922068; 10727870; 10725249; 10349636	TC1410526	GeneID:233406; MGI:1858961; GI:21553111
A_52_P30989	Cdkn3	2.06991	0.0121666	P	746.455	360.889	2.00854	P	753.598	375.198	2.13316	P	739.313	346.58	NM_028222	cyclin-dependent kinase inhibitor 3	ref|NM_028222|ens|ENSMUST00000067426|gb|BC049694|gb|AK146312	Mus musculus cyclin-dependent kinase inhibitor 3 (Cdkn3), mRNA [NM_028222]		GO:0004722(protein serine/threonine phosphatase activity)|GO:0004725(protein tyrosine phosphatase activity)|GO:0005575(cellular_component)|GO:0007050(cell cycle arrest)|GO:0016301(kinase activity)|GO:0016310(phosphorylation)|GO:0016311(dephosphorylation)	ACCAGAGGGGAGCTGTCAAAATATAGAGTCCCAAACCTTCTGGACCTCTACCAACAATAT	72391	chr14:47386895-47386954	Mm.272394	mm|14qC1	GO:7050(cell cycle arrest); GO:16311(dephosphorylation)		GO:16301(kinase activity); GO:16791(phosphoric monoester hydrolase activity); GO:4722(protein serine/threonine phosphatase activity); GO:4725(protein tyrosine phosphatase activity)			GO:5575(cellular_component)		2410006H10Rik		72391	Mm.272394	16141073; 16141072; 12477932; 12466851; 11217851; 11076861; 11042159; 10349636	NP581780	GI:26328999
A_52_P491433	Rps15a	2.06947	0.0398869	P,A	29.9034	15.1593	1.75358	P	36.2568	20.6759	2.44226	A	23.5499	9.64268	NM_170669	ribosomal protein S15A	ref|NM_170669|gb|AK041702|gb|BC054792|gb|BE953400	Mus musculus ribosomal protein S15A (Rps15a), mRNA [NM_170669]	NM_170669	GO:0003674(molecular_function)|GO:0003735(structural constituent of ribosome)|GO:0005622(intracellular)|GO:0005739(mitochondrion)|GO:0005840(ribosome)|GO:0006412(translation)|GO:0008150(biological_process)|GO:0022627(cytosolic small ribosomal subunit)|GO:0030529(ribonucleoprotein complex)	GTGAGTCAGCAGAAAGTATAGATAGCAAAGATGATGAGTCACCATCATTCTTGGTGAATC	267019	chr7:125248381-125248322	Mm.288212	mm|7qF2
A_51_P155142	Cdca8	2.06829	0.0123901	P	5931.61	2855.13	2.2711	P	6490.35	2857.8	1.88359	P	5372.88	2852.46	NM_026560	cell division cycle associated 8	ref|NM_026560|ens|ENSMUST00000084296|ens|ENSMUST00000097892|gb|AK082800	Mus musculus cell division cycle associated 8 (Cdca8), mRNA [NM_026560]	NM_026560	GO:0000775(chromosome, centromeric region)|GO:0003674(molecular_function)|GO:0005575(cellular_component)|GO:0005634(nucleus)|GO:0005694(chromosome)|GO:0005737(cytoplasm)|GO:0005856(cytoskeleton)|GO:0007049(cell cycle)|GO:0007067(mitosis)|GO:0008150(biological_process)|GO:0051301(cell division)	TCTCCTATTCTGTTGTCATTTGTGCCCTCTATGGGCGGGTGTGTTTCAAGTTGGTTTTCT	52276	chr4:124595868-124595809	Mm.28038	mm|4qD2.2
A_52_P411003	Dlgap5	2.05979	0.013963	P	106.368	51.6452	2.05338	P	109.579	53.3654	2.06623	P	103.156	49.9249	NM_144553	discs, large (Drosophila) homolog-associated protein 5	ref|NM_144553|ens|ENSMUST00000043296|gb|AK085882|gb|AK135820	Mus musculus discs, large (Drosophila) homolog-associated protein 5 (Dlgap5), transcript variant 1, mRNA [NM_144553]	NM_144553	GO:0005634(nucleus)|GO:0005737(cytoplasm)|GO:0005856(cytoskeleton)|GO:0007049(cell cycle)|GO:0007267(cell-cell signaling)	GATTCAAGTGACATAGAGCATGATGTAAATAAAATAAATGTCAAGATGGATTGTTTCTCT	218977	chr14:48011417-48010299	Mm.240543	mm|14qC1
A_52_P545003	Cep72	2.04861	0.0149317	P	89.6816	43.7596	1.90744	P	85.988	45.0802	2.20022	P	93.3753	42.439	NM_028959	centrosomal protein 72	ref|NM_028959|ens|ENSMUST00000036456|gb|AK034892|gb|AK161033	Mus musculus centrosomal protein 72 (Cep72), mRNA [NM_028959]	NM_028959	GO:0005575(cellular_component)|GO:0005737(cytoplasm)|GO:0005856(cytoskeleton)|GO:0008150(biological_process)|GO:0042802(identical protein binding)	TGTTGTGACACTTGACTTTTAAATAAGAGTTCATTATCTGGGTAAGAAGATAGCTTCTGG	74470	chr13:74174520-74174461	Mm.73234	mm|13qC1
A_52_P588881	Iqgap3	2.0402	0.0133849	P	540.171	264.379	2.13985	P	569.505	266.142	1.94518	P	510.837	262.616	NM_001033484	IQ motif containing GTPase activating protein 3	ref|NM_001033484|ens|ENSMUST00000071812|gb|AK142260|gb|BC022774	Mus musculus IQ motif containing GTPase activating protein 3 (Iqgap3), mRNA [NM_001033484]	NM_001033484		GTGGCCTTAATCATGGTTTTAATTCTCACTTTCTGAACTCAGAGTTCTTGTCTTGCCATC	404710	chr3:87924765-87924824	Mm.331133	mm|3qF1
A_55_P2007699	Nanog	2.03966	0.0134857	P	801.923	394.794	1.89485	P	817.492	431.427	2.19554	P	786.354	358.161	NM_028016	Nanog homeobox	ref|NM_028016|ens|ENSMUST00000112580|ens|ENSMUST00000112581|ens|ENSMUST00000012540	Mus musculus Nanog homeobox (Nanog), mRNA [NM_028016]	NM_028016	GO:0000122(negative regulation of transcription from RNA polymerase II promoter)|GO:0001710(mesodermal cell fate commitment)|GO:0003677(DNA binding)|GO:0003700(transcription factor activity)|GO:0005515(protein binding)|GO:0005634(nucleus)|GO:0006350(transcription)|GO:0006355(regulation of transcription, DNA-dependent)|GO:0007275(multicellular organismal development)|GO:0008284(positive regulation…	TAAGTACACTGTAGCTGTCTTCAGACACTCCAGAAGAGGGCGTCAGATCTTGTTACGTAT	71950	chr6:122663676-122663735	Mm.6047	mm|6qF2
A_55_P2014665	Racgap1	2.03518	0.0135062	P	1372.41	673.032	2.09657	P	1482.83	707.263	1.97558	P	1262	638.801	NM_012025	Rac GTPase-activating protein 1	ref|NM_012025|ens|ENSMUST00000023756|ref|XR_033140|ref|XR_033586	Mus musculus Rac GTPase-activating protein 1 (Racgap1), mRNA [NM_012025]	NM_012025	GO:0005096(GTPase activator activity)|GO:0005622(intracellular)|GO:0005634(nucleus)|GO:0005737(cytoplasm)|GO:0005856(cytoskeleton)|GO:0006810(transport)|GO:0006811(ion transport)|GO:0007049(cell cycle)|GO:0007165(signal transduction)|GO:0007275(multicellular organismal development)|GO:0007283(spermatogenesis)|GO:0007405(neuroblast proliferation)|GO:0009790(embryonic development)|GO:0023034(intrac…	GCTCTTCAGCCTCCTGTATAATTACTACTTTTAGCATTTTCCAGACTTTAAATACAGTTG	26934	chr15:99451777-99451718	Mm.273804	mm|15qF1
A_52_P211223	Cdca2	2.02944	0.0139312	P	378.497	186.751	1.92708	P	378.432	196.376	2.13724	P	378.562	177.127	NM_175384	cell division cycle associated 2	ref|NM_175384|ref|NM_001110162|ens|ENSMUST00000049543|gb|BC116298	Mus musculus cell division cycle associated 2 (Cdca2), transcript variant 2, mRNA [NM_175384]	NM_175384	GO:0003674(molecular_function)|GO:0005575(cellular_component)|GO:0005634(nucleus)|GO:0007049(cell cycle)|GO:0007067(mitosis)|GO:0008150(biological_process)|GO:0051301(cell division)	TTAGACAGCAGGGGATTTGAATGTCCATCCTCCAAAGAAGAGACCATATCCTCAGGACAA	108912	chr14:68295156-68295097	Mm.33831	mm|14qD1	GO:8150(biological_process); GO:7049(cell cycle); GO:51301(cell division); GO:7067(mitosis)		GO:3674(molecular_function)	cell division cycle associated 2		GO:5575(cellular_component); GO:5634(nucleus)		AI586158; 2610311M19Rik	ENSMUST00000049543	108912	Mm.33831	16141073; 16141072; 15782199; 15226823; 12477932; 12466851; 11217851; 11076861; 11042159; 10922068; 10349636	NP817243	GeneID:108912; MGI:1919787; GI:31982181
A_51_P165704	Mcm7	2.02528	0.0139101	P	6553.35	3233.49	2.06741	P	6846.2	3311.48	1.984	P	6260.5	3155.49	NM_008568	minichromosome maintenance deficient 7 (S. cerevisiae)	ref|NM_008568|ens|ENSMUST00000148879|ens|ENSMUST00000000505|gb|AK132748	Mus musculus minichromosome maintenance deficient 7 (S. cerevisiae) (Mcm7), mRNA [NM_008568]	NM_008568	GO:0000166(nucleotide binding)|GO:0003677(DNA binding)|GO:0003678(DNA helicase activity)|GO:0003697(single-stranded DNA binding)|GO:0005515(protein binding)|GO:0005524(ATP binding)|GO:0005634(nucleus)|GO:0005829(cytosol)|GO:0006260(DNA replication)|GO:0006268(DNA unwinding involved in replication)|GO:0006270(DNA-dependent DNA replication initiation)|GO:0006350(transcription)|GO:0007049(cell cycle…	AGGTTAATACTTCTCGGACACGGATCACCTTTGTCTGATAGCCAGTTTTTACACCCTCCT	17220	chr5:138605984-138605925	Mm.378965	mm|5qG2	GO:6260(DNA replication); GO:6270(DNA replication initiation); GO:6268(DNA unwinding during replication); GO:7049(cell cycle); GO:8283(cell proliferation); GO:6355(regulation of transcription, DNA-dependent); GO:6350(transcription)		GO:5524(ATP binding); GO:3677(DNA binding); GO:3678(DNA helicase activity); GO:8094(DNA-dependent ATPase activity); GO:17111(nucleoside-triphosphatase activity); GO:166(nucleotide binding); GO:5515(protein binding); GO:3697(single-stranded DNA binding)	minichromosome maintenance complex component 7	KEGG pathway: Cell cycle 04110	GO:5634(nucleus)		Mcmd7; mCDC47; AI747533	ENSMUST00000000505	17220	Mm.378965	16420439; 16141073; 16141072; 15917436; 15782199; 15489334; 15169903; 14678972; 12972605; 12519773; 12477932; 12466851; 12207017; 11389549; 11217851; 11076861; 11042159; 10922068; 10567526; 10349636; 9636156; 8566808	NP378344	GeneID:17220; MGI:1298398; GI:10242373; CCDS:CCDS19793.1
A_55_P2056473	Spc24	2.01983	0.0141669	P	930.892	460.709	2.0506	P	960.18	468.243	1.98953	P	901.604	453.176	NM_026282	SPC24, NDC80 kinetochore complex component, homolog (S. cerevisiae)	ref|NM_026282|ens|ENSMUST00000098942|gb|AK153185|gb|BC116238	Mus musculus SPC24, NDC80 kinetochore complex component, homolog (S. cerevisiae) (Spc24), mRNA [NM_026282]	NM_026282	GO:0000776(kinetochore)|GO:0003674(molecular_function)|GO:0005575(cellular_component)|GO:0005634(nucleus)|GO:0007049(cell cycle)|GO:0007067(mitosis)|GO:0008150(biological_process)|GO:0051301(cell division)	TATCACCAAATTAGTAAAATACAGTGGGATTATGAATGCGAGCCAGGGATGATCAAGGGC	67629	chr9:21561621-21561562	Mm.295642	mm|9qA3
A_51_P490509	Bub1b	2.01364	0.014594	P	678.97	336.123	2.15485	P	733.526	340.407	1.88168	P	624.413	331.839	NM_009773	budding uninhibited by benzimidazoles 1 homolog, beta (S. cerevisiae)	ref|NM_009773|ens|ENSMUST00000038341|gb|AK133909|gb|AK088502	Mus musculus budding uninhibited by benzimidazoles 1 homolog, beta (S. cerevisiae) (Bub1b), mRNA [NM_009773]	NM_009773	GO:0000166(nucleotide binding)|GO:0000776(kinetochore)|GO:0000940(outer kinetochore of condensed chromosome)|GO:0004672(protein kinase activity)|GO:0004674(protein serine/threonine kinase activity)|GO:0005524(ATP binding)|GO:0005634(nucleus)|GO:0005737(cytoplasm)|GO:0006468(protein amino acid phosphorylation)|GO:0006915(apoptosis)|GO:0007049(cell cycle)|GO:0007067(mitosis)|GO:0007091(mitotic meta…	AGACAGTGAATTGTGGAATAAATTCTTTGTGCGGATTCTGAATGCCAGTGACAAGTCCAC	12236	chr2:118466830-118466889	Mm.29133	mm|2qE5	GO:6915(apoptosis); GO:7049(cell cycle); GO:51301(cell division); GO:7067(mitosis); GO:45786(negative regulation of progression through cell cycle); GO:6468(protein amino acid phosphorylation)	probable component of the mitotic checkpoint that delays anaphase until all chromosomes are properly attached to the mitotic spindle	GO:5524(ATP binding); GO:16301(kinase activity); GO:166(nucleotide binding); GO:5515(protein binding); GO:4672(protein kinase activity); GO:4674(protein serine/threonine kinase activity); GO:16740(transferase activity)	budding uninhibited by benzimidazoles 1 homolog, beta	KEGG pathway: Cell cycle 04110	GO:5737(cytoplasm); GO:776(kinetochore); GO:5634(nucleus); GO:940(outer kinetochore of condensed chromosome)		BUBR1; AU045529; MGC36092	ENSMUST00000038341	12236	Mm.29133	17272762; 16600213; 16476774; 16141073; 16141072; 16110338; 15870277; 15767571; 15611331; 15226446; 15208629; 14744753; 14646599; 14576056; 14519686; 12477932; 12466851; 12433684; 11352911; 11217851; 11076861; 11042159; 10922068; 10725249; 10349636; 9889005; 8889548	NP380389	GeneID:12236; MGI:1333889; GI:6753212; CCDS:CCDS16579.1
A_51_P202074	Ncapd2	2.00751	0.0147087	P	6180.62	3076.81	2.03294	P	6529.05	3211.64	1.98241	P	5832.2	2941.98	NM_146171	non-SMC condensin I complex, subunit D2	ref|NM_146171|ens|ENSMUST00000112291|ens|ENSMUST00000043848|gb|AK156143	Mus musculus non-SMC condensin I complex, subunit D2 (Ncapd2), mRNA [NM_146171]	NM_146171	GO:0000793(condensed chromosome)|GO:0003674(molecular_function)|GO:0005488(binding)|GO:0005634(nucleus)|GO:0005737(cytoplasm)|GO:0007049(cell cycle)|GO:0007067(mitosis)|GO:0008150(biological_process)|GO:0030261(chromosome condensation)|GO:0045120(pronucleus)|GO:0051301(cell division)	CCCCACCCTTGTAGAAGTGCTTGTTGTCTGTGGTTTTAACATGGAAATGGCCTTTGCATT	68298	chr6:125118066-125118012	Mm.257590	mm|6qF3
A_51_P363947	Cdkn1a	0.416477	5.08879e-05	P	499.783	1199.61	0.420347	P	520.929	1239.28	0.412643	P	478.636	1159.93	NM_007669	cyclin-dependent kinase inhibitor 1A (P21)	ref|NM_007669|ref|NM_001111099|ens|ENSMUST00000023829|gb|AK170467	Mus musculus cyclin-dependent kinase inhibitor 1A (P21) (Cdkn1a), transcript variant 1, mRNA [NM_007669]	NM_007669	GO:0000307(cyclin-dependent protein kinase holoenzyme complex)|GO:0004860(protein kinase inhibitor activity)|GO:0004861(cyclin-dependent protein kinase inhibitor activity)|GO:0005515(protein binding)|GO:0005634(nucleus)|GO:0005737(cytoplasm)|GO:0005829(cytosol)|GO:0006974(response to DNA damage stimulus)|GO:0007049(cell cycle)|GO:0007050(cell cycle arrest)|GO:0008285(negative regulation of cell p…	CTAAGGGAGCTCACAGGACACTGAGCAATGGCTGATCCTTTCTCAGTGTTGAATACCGTG	12575	chr17:29237377-29237436	Mm.479866	mm|17qA3.3
A_51_P115005	Edn1	0.358341	2.75395e-05	P	323.188	902.173	0.330155	P	311.135	942.393	0.388933	P	335.241	861.952	NM_010104	endothelin 1	ref|NM_010104|ens|ENSMUST00000021796|gb|AK040778|gb|AK153437	Mus musculus endothelin 1 (Edn1), mRNA [NM_010104]	NM_010104	GO:0001501(skeletal system development)|GO:0001569(patterning of blood vessels)|GO:0001666(response to hypoxia)|GO:0001701(in utero embryonic development)|GO:0005102(receptor binding)|GO:0005515(protein binding)|GO:0005576(extracellular region)|GO:0005615(extracellular space)|GO:0006885(regulation of pH)|GO:0007186(G-protein coupled receptor protein signaling pathway)|GO:0007205(activation of pro…	CAGTAAAAATATGTTCCCGTATGTATTGTAACTGGCTAATGGAAGAGGTTAGATTGAATC	13614	chr13:42403101-42403160	Mm.14543	mm|13qA4	GO:7186(G-protein coupled receptor protein signaling pathway); GO:31583(G-protein signaling, phospholipase D activating pathway); GO:8217(blood pressure regulation); GO:48514(blood vessel morphogenesis); GO:51216(cartilage development); GO:30146(diuresis); GO:9953(dorsal/ventral pattern formation); GO:51482(elevation of cytosolic calcium ion concentration during G-protein signaling, coupled to IP…		GO:31707(endothelin A receptor binding); GO:5515(protein binding); GO:5102(receptor binding)	endothelin 1	KEGG pathway: Melanogenesis 04916; KEGG pathway: Neuroactive ligand-receptor interaction 04080	GO:5576(extracellular region); GO:5615(extracellular space)		ET-1; preproET	ENSMUST00000021796	13614	Mm.14543	17210638; 17194742; 17194443; 17188849; 16936258; 16868309; 16831983; 16682005; 16384872; 16223696; 16141073; 16141072; 16113066; 16109395; 16009335; 15928212; 15882861; 15784596; 15664691; 15645445; 15632412; 15567344; 15543132; 15489334; 15327783; 15314687; 15239958; 15126361; 15115660; 15110048; 15067320; 14976138; 14969349; 14966371; 14764893; 14651962; 14623826; 12950721; 12943527; 12907686;…	NP816548	GeneID:13614; MGI:95283; GI:6753720; CCDS:CCDS26474.1
A_51_P212782	Il1b	0.301444	0.030476	P,A	16.3594	47.2178	0.197747	A	8.065	40.7844	0.459519	P	24.6538	53.6513	NM_008361	interleukin 1 beta	ref|NM_008361|ens|ENSMUST00000028881|gb|BC013644|gb|BC011437	Mus musculus interleukin 1 beta (Il1b), mRNA [NM_008361]	NM_008361	GO:0001525(angiogenesis)|GO:0001660(fever)|GO:0005125(cytokine activity)|GO:0005149(interleukin-1 receptor binding)|GO:0005576(extracellular region)|GO:0005615(extracellular space)|GO:0006954(inflammatory response)|GO:0006955(immune response)|GO:0007204(elevation of cytosolic calcium ion concentration)|GO:0007568(aging)|GO:0007613(memory)|GO:0008083(growth factor activity)|GO:0010552(positive reg…	AGGTTCCTATAATATGGATGAGAATTTTTATGAATGAAGCACCAGCACATTGCTTTGATG	16176	chr2:129190406-129190347	Mm.222830	mm|2qF1	GO:8283(cell proliferation); GO:1660(fever); GO:6955(immune response); GO:6954(inflammatory response); GO:50900(leukocyte migration); GO:30593(neutrophil chemotaxis); GO:43123(positive regulation of I-kappaB kinase/NF-kappaB cascade); GO:46330(positive regulation of JNK cascade); GO:45080(positive regulation of chemokine biosynthetic process); GO:45410(positive regulation of interleukin-6 biosynt…		GO:5125(cytokine activity); GO:8083(growth factor activity); GO:5149(interleukin-1 receptor binding); GO:5515(protein binding)	interleukin 1, beta	KEGG pathway: Apoptosis 04210; KEGG pathway: Cytokine-cytokine receptor interaction 04060; KEGG pathway: Hematopoietic cell lineage 04640; KEGG pathway: MAPK signaling pathway 04010; KEGG pathway: Toll-like receptor signaling pathway 04620; KEGG pathway: Type I diabetes mellitus 04940	GO:5576(extracellular region); GO:5615(extracellular space)		Il-1b; IL-1beta	ENSMUST00000028881	16176	Mm.222830	17409491; 17360358; 17304626; 17284521; 17283139; 17277081; 17192486; 17188500; 17142754; 17133451; 17085481; 17038556; 17008311; 17003335; 16996249; 16980582; 16944452; 16940526; 16936270; 16896013; 16861683; 16778069; 16777343; 16759646; 16751371; 16720054; 16601113; 16569679; 16565512; 16517720; 16439700; 16427608; 16423834; 16415102; 16260493; 16256210; 16239969; 16162270; 16141073; 16141072;…	NP812625	RP23-384K11.2

## Sheet: E2F1 Target genes
Systematic	GeneSymbol	Normalized	t-test P-value	Flags	Raw	Control	Normalized	Flags	Raw	Control	Normalized	Flags	Raw	Control	Genbank	GeneName	Accessions	Description	REFSEQ	GO_ID	SEQUENCE	LOCUSLINK_ID	Chromosomal location	UNIGENE_ID	CYTOBAND	GO biological process	Function	GO molecular function	Product	Pathways	GO cellular component	Summary	Common	EnsemblID	EntrezGene	UniGene	PubMedID	TIGRID	DBid
A_51_P220317	Cdca7l	2.78005	0.00433482	P	74.2201	26.576	2.9466	P	82.1742	27.8878	2.62291	P	66.2659	25.2642	NM_146040	cell division cycle associated 7 like	ref|NM_146040|ens|ENSMUST00000021592|gb|AK149673|gb|BC071198	Mus musculus cell division cycle associated 7 like (Cdca7l), mRNA [NM_146040]	NM_146040	GO:0005634(nucleus)|GO:0005737(cytoplasm)|GO:0006350(transcription)|GO:0008284(positive regulation of cell proliferation)|GO:0045449(regulation of transcription)	TATATTGAAGAATGTTACTCTAAACTACCAAGTGCAATTAACCACACACTGTGAGTAAGG	217946	chr12:119116400-119116459	Mm.281149	mm|12qF2	GO:8284(positive regulation of cell proliferation); GO:6355(regulation of transcription, DNA-dependent); GO:6350(transcription)		GO:5515(protein binding)	transcription factor RAM2		GO:5634(nucleus)		JPO2; BC006933; MGC11998	ENSMUST00000021592	217946	Mm.281149	16829576; 16141073; 16141072; 15994933; 15489334; 12477932; 12466851; 11217851; 11076861; 11042159; 10349636	NP521228	GeneID:217946; MGI:2384982; GI:22122529
A_55_P2048588	Cdk1	2.71662	0.00280498	P	3942.47	1451.32	2.70682	P	3993.54	1475.36	2.72645	P	3891.4	1427.28	NM_007659	cyclin-dependent kinase 1	ref|NM_007659|ens|ENSMUST00000119827|ens|ENSMUST00000020099|gb|U58633	Mus musculus cyclin-dependent kinase 1 (Cdk1), mRNA [NM_007659]	NM_007659	GO:0000166(nucleotide binding)|GO:0004672(protein kinase activity)|GO:0004674(protein serine/threonine kinase activity)|GO:0004693(cyclin-dependent protein kinase activity)|GO:0005515(protein binding)|GO:0005524(ATP binding)|GO:0005634(nucleus)|GO:0005737(cytoplasm)|GO:0006461(protein complex assembly)|GO:0006468(protein amino acid phosphorylation)|GO:0007049(cell cycle)|GO:0007067(mitosis)|GO:00…	TTCTTAATTTCCTACGTATAACTTAATTAACATGTAAATATTATTCCATATGAATTTAAA	12534	chr10:68801131-68801072	Mm.281367	mm|10qB5.3
A_55_P2065671	Ccnb1	2.62397	0.00329356	P	5118.67	1950.35	2.645	P	5263.33	1989.92	2.60311	P	4974	1910.79	NM_172301	cyclin B1	ref|NM_172301|ens|ENSMUST00000072119|ens|ENSMUST00000091295|gb|AK143597	Mus musculus cyclin B1 (Ccnb1), mRNA [NM_172301]	NM_172301	GO:0001556(oocyte maturation)|GO:0001701(in utero embryonic development)|GO:0001933(negative regulation of protein amino acid phosphorylation)|GO:0005515(protein binding)|GO:0005624(membrane fraction)|GO:0005625(soluble fraction)|GO:0005634(nucleus)|GO:0005737(cytoplasm)|GO:0005856(cytoskeleton)|GO:0006461(protein complex assembly)|GO:0006468(protein amino acid phosphorylation)|GO:0007049(cell cy…	GCCACCTGGAAAAGAATCCTGTCTCATTTGCTGTTTTAATTTATACATCTGATATCAAGT	268697	chr13:101548781-101548722	Mm.260114	mm|13qD1
A_55_P2016652	Cdk1	2.61987	0.00341081	P	272.664	103.997	2.70069	P	283.515	104.979	2.54148	P	261.813	103.016	NM_007659	cyclin-dependent kinase 1	ref|NM_007659|ens|ENSMUST00000020099|gb|U58633|gb|AK051859	Mus musculus cyclin-dependent kinase 1 (Cdk1), mRNA [NM_007659]	NM_007659	GO:0000166(nucleotide binding)|GO:0004672(protein kinase activity)|GO:0004674(protein serine/threonine kinase activity)|GO:0004693(cyclin-dependent protein kinase activity)|GO:0005515(protein binding)|GO:0005524(ATP binding)|GO:0005634(nucleus)|GO:0005737(cytoplasm)|GO:0006461(protein complex assembly)|GO:0006468(protein amino acid phosphorylation)|GO:0007049(cell cycle)|GO:0007067(mitosis)|GO:00…	AACTTAATTAACATGTAAATATTATTCCATATGAATTTAAATATAATTCTGTATATGTGC	12534	chr10:68801112-68801053	Mm.281367	mm|10qB5.3
A_51_P481920	Ccna2	2.61949	0.00332018	P	5775.13	2204.76	2.61593	P	5927.63	2265.98	2.62305	P	5622.64	2143.55	NM_009828	cyclin A2	ref|NM_009828|ens|ENSMUST00000029270|gb|AK044924|gb|BC052730	Mus musculus cyclin A2 (Ccna2), mRNA [NM_009828]	NM_009828	GO:0001939(female pronucleus)|GO:0001940(male pronucleus)|GO:0005515(protein binding)|GO:0005634(nucleus)|GO:0005737(cytoplasm)|GO:0007049(cell cycle)|GO:0007067(mitosis)|GO:0045941(positive regulation of transcription)|GO:0048146(positive regulation of fibroblast proliferation)|GO:0051301(cell division)	GCTGACACTCTTTCCGAATCTTACCCTGTTCTAAGTAAGTAGCTCCTTGCAGCTCTGAAA	12428	chr3:36464037-36463978	Mm.4189	mm|3qB	GO:7049(cell cycle); GO:51301(cell division); GO:7067(mitosis); GO:45941(positive regulation of transcription); GO:74(regulation of progression through cell cycle)		GO:16538(cyclin-dependent protein kinase regulator activity); GO:5515(protein binding)	cyclin A2	KEGG pathway: Cell cycle 04110	GO:5737(cytoplasm); GO:1939(female pronucleus); GO:1940(male pronucleus); GO:5634(nucleus)		Ccn1; Ccna; Cyca; Ccn-1; AA408589	ENSMUST00000029270	12428	Mm.4189	17151017; 17000767; 16809773; 16678773; 16428455; 16237170; 16183859; 16141073; 16141072; 16137671; 16109376; 15843407; 15838522; 15809042; 15782199; 15730892; 15615710; 15531365; 15448153; 15315760; 15214576; 15159393; 15156143; 14742445; 14699150; 14687547; 14561402; 12941628; 12646244; 12477932; 12466851; 11923206; 11850820; 11566717; 11331592; 11217851; 11095619; 11086988; 11076861; 11042159;…	NP577821	GeneID:12428; MGI:108069; GI:6753308; CCDS:CCDS17313.1
A_55_P2012498	Cdca7	2.49076	0.00425384	P	4001.18	1607.15	2.45512	P	4100.24	1670.08	2.52692	P	3902.13	1544.22	NM_025866	cell division cycle associated 7	ref|NM_025866|ens|ENSMUST00000069280|ens|ENSMUST00000102691|gb|AK028671	Mus musculus cell division cycle associated 7 (Cdca7), mRNA [NM_025866]	NM_025866	GO:0003674(molecular_function)|GO:0005634(nucleus)|GO:0006350(transcription)|GO:0042127(regulation of cell proliferation)|GO:0045449(regulation of transcription)|GO:0051301(cell division)	GCTCAGTTGGATCTTGAATCATTCAGTGTAAATACAGCTTTTTGCTCTGTAATGCTTTTA	66953	chr2:72324849-72324908	Mm.270676	mm|2qC3	GO:42127(regulation of cell proliferation); GO:6355(regulation of transcription, DNA-dependent); GO:6350(transcription)		GO:3674(molecular_function)	cell division cycle associated 7		GO:5634(nucleus)		JPO1; AU044109; 2310021G01Rik	ENSMUST00000069280	66953	Mm.270676	16580749; 16141073; 16141072; 15994934; 15489334; 15345747; 15018818; 12477932; 12466851; 11217851; 11125038; 11076861; 11042159; 10922068; 10725249; 10349636	NP583965	RP23-146F24.2
A_55_P2073377	Mki67	2.41561	0.0049838	P	12587.3	5214.9	2.37294	P	13030	5491.08	2.45906	P	12144.6	4938.72	NM_001081117	antigen identified by monoclonal antibody Ki 67	ref|NM_001081117|ens|ENSMUST00000033310|ref|XM_001479849|ref|XM_001000692	Mus musculus antigen identified by monoclonal antibody Ki 67 (Mki67), mRNA [NM_001081117]	NM_001081117	GO:0000775(chromosome, centromeric region)|GO:0000793(condensed chromosome)|GO:0005622(intracellular)|GO:0005634(nucleus)|GO:0005730(nucleolus)|GO:0005737(cytoplasm)|GO:0007126(meiosis)|GO:0008283(cell proliferation)	CAGTGAACCTAAGCCAAGGGTAACTCGTGGAACCAAGAAAGATGCAAAAACTCTGAAGGA	17345	chr7:142884823-142884764	Mm.4078	mm|7qF3
A_51_P253803	Mki67	2.38768	0.00530812	P	16910	7090.75	2.31462	P	17305.2	7476.49	2.46305	P	16514.8	6705	NM_001081117	antigen identified by monoclonal antibody Ki 67	ref|NM_001081117|ref|XM_001479849|ref|XM_001000692|gb|X82786	Mus musculus antigen identified by monoclonal antibody Ki 67 (Mki67), mRNA [NM_001081117]	NM_001081117	GO:0000775(chromosome, centromeric region)|GO:0000793(condensed chromosome)|GO:0005622(intracellular)|GO:0005634(nucleus)|GO:0005730(nucleolus)|GO:0005737(cytoplasm)|GO:0007126(meiosis)|GO:0008283(cell proliferation)	ATACTACTGCTACTGCCTGAGTTTAAGGAAGGAAGCTTTGAGCTTTCCTGGTCATACTCT	17345	chr7:142881650-142881591	Mm.4078	mm|7qF3
A_55_P2173982	Rrm2	2.35253	0.00574434	P	6934.33	2948.49	2.2998	P	6946.85	3020.63	2.40646	P	6921.82	2876.34	NM_009104	ribonucleotide reductase M2	ref|NM_009104|ens|ENSMUST00000020980|gb|AK088907|gb|AK168117	Mus musculus ribonucleotide reductase M2 (Rrm2), mRNA [NM_009104]	NM_009104	GO:0004748(ribonucleoside-diphosphate reductase activity)|GO:0005515(protein binding)|GO:0005737(cytoplasm)|GO:0006260(DNA replication)|GO:0008284(positive regulation of cell proliferation)|GO:0009186(deoxyribonucleoside diphosphate metabolic process)|GO:0009262(deoxyribonucleotide metabolic process)|GO:0009263(deoxyribonucleotide biosynthetic process)|GO:0016491(oxidoreductase activity)|GO:00169…	CTAGCTTCCTCATGAACTGACATAACCCTGATCAGTTTCCTTGATTATTGTATAAATGTT	20135	chr12:25398824-25398883	Mm.99	mm|12qA1.3	GO:6260(DNA replication); GO:9186(deoxyribonucleoside diphosphate metabolic process); GO:9262(deoxyribonucleotide metabolic process)		GO:5506(iron ion binding); GO:46872(metal ion binding); GO:16491(oxidoreductase activity); GO:5515(protein binding); GO:4748(ribonucleoside-diphosphate reductase activity); GO:46914(transition metal ion binding)	ribonucleotide reductase M2	KEGG pathway: Purine metabolism 00230; KEGG pathway: Pyrimidine metabolism 00240	GO:0005971(ribonucleoside-diphosphate reductase complex)		R2; AA407299; MGC113712		20135	Mm.99	17065333; 16934000; 16861739; 16829694; 16420439; 16141073; 16141072; 15793261; 15782199; 15489334; 15322079; 14688249; 12655059; 12578384; 12477932; 12466851; 12087093; 11900481; 11854326; 11840336; 11701955; 11687289; 11517226; 11217851; 11076861; 11042159; 10922068; 10349636; 9021149; 8876648; 8827514; 8798769; 8631881; 8612737; 8288233; 8088780; 7671812; 7583667; 3311968; 3025593; 2684652; 14…		GeneID:20135; MGI:98181; GI:7106399; CCDS:CCDS25844.1
A_55_P2128668	Ccnb1	2.3464	0.00595629	P	331.507	141.412	2.23311	P	329.396	147.505	2.46544	P	333.619	135.318	NM_172301	cyclin B1	ref|NM_172301|ens|ENSMUST00000072119|ref|XM_485921|ref|XR_031533	Mus musculus cyclin B1 (Ccnb1), mRNA [NM_172301]	NM_172301	GO:0001556(oocyte maturation)|GO:0001701(in utero embryonic development)|GO:0001933(negative regulation of protein amino acid phosphorylation)|GO:0005515(protein binding)|GO:0005624(membrane fraction)|GO:0005625(soluble fraction)|GO:0005634(nucleus)|GO:0005737(cytoplasm)|GO:0005856(cytoskeleton)|GO:0006461(protein complex assembly)|GO:0006468(protein amino acid phosphorylation)|GO:0007049(cell cy…	TGAGTGATGTAGACGCAGATGATGGAGCTGACCCAAACCTCTGTAGTGAATATGTGAAAG	268697	chr13:101553508-101553449	Mm.260114	mm|13qD1
A_55_P1996946	Cdc20	2.2498	0.00736018	P	9433.11	4191.42	2.27338	P	9792.18	4307.32	2.22647	P	9074.04	4075.53	NM_023223	cell division cycle 20 homolog (S. cerevisiae)	ref|NM_023223|ens|ENSMUST00000050059|ens|ENSMUST00000006565|ref|XR_030726	Mus musculus cell division cycle 20 homolog (S. cerevisiae) (Cdc20), mRNA [NM_023223]	NM_023223	GO:0005515(protein binding)|GO:0005813(centrosome)|GO:0007049(cell cycle)|GO:0007067(mitosis)|GO:0008284(positive regulation of cell proliferation)|GO:0043234(protein complex)|GO:0048471(perinuclear region of cytoplasm)|GO:0050773(regulation of dendrite development)|GO:0051301(cell division)	GCCTCATCCACCAAGGCATCCGTTGAACAAACGCATTTCCTTTCTTGTTTTTATTTTATT	107995	chr4:118105593-118105534	Mm.289747	mm|4qD2.1	GO:7049(cell cycle); GO:51301(cell division); GO:7067(mitosis); GO:6512(ubiquitin cycle)		GO:5515(protein binding)	cell division cycle 20 homolog	KEGG pathway: Cell cycle 04110			C87100; p55CDC; 2310042N09Rik	ENSMUST00000006565	107995	Mm.289747	17372985; 17325031; 16943363; 16878123; 16600213; 16456547; 16420439; 16141073; 16141072; 15782199; 15561765; 15526037; 15489334; 15280373; 12710943; 12477932; 12466851; 11891222; 11438673; 11217851; 11076861; 11042159; 10922068; 10781944; 10725249; 10606752; 10349636	NP573804	GeneID:107995; MGI:1859866; GI:12963587; CCDS:CCDS18551.1
A_52_P536494	Mycn	2.20221	0.0084287	P	1136.21	513.723	2.36309	P	1245.47	527.051	2.05228	P	1026.95	500.395	NM_008709	v-myc myelocytomatosis viral related oncogene, neuroblastoma derived (avian)	ref|NM_008709|ens|ENSMUST00000043396|ens|ENSMUST00000130990|gb|AK144126	Mus musculus v-myc myelocytomatosis viral related oncogene, neuroblastoma derived (avian) (Mycn), mRNA [NM_008709]	NM_008709	GO:0001502(cartilage condensation)|GO:0002053(positive regulation of mesenchymal cell proliferation)|GO:0003677(DNA binding)|GO:0003700(transcription factor activity)|GO:0005515(protein binding)|GO:0005634(nucleus)|GO:0006355(regulation of transcription, DNA-dependent)|GO:0008284(positive regulation of cell proliferation)|GO:0010942(positive regulation of cell death)|GO:0030324(lung development)|…	TGTACTAATTCCTACACGGCCTGTATACTTTAGTATGACGCTGATACATAACTAAATTTG	18109	chr12:12943252-12943193	Mm.16469	mm|12qA1.1
A_55_P2041397	Ezh2	2.19573	0.00848349	P	2573.43	1172.95	2.15546	P	2660.06	1234.11	2.23675	P	2486.8	1111.79	NM_007971	enhancer of zeste homolog 2 (Drosophila)	ref|NM_007971|ref|NM_001146689|ens|ENSMUST00000114616|ens|ENSMUST00000114623	Mus musculus enhancer of zeste homolog 2 (Drosophila) (Ezh2), transcript variant 1, mRNA [NM_007971]	NM_007971	GO:0003677(DNA binding)|GO:0003682(chromatin binding)|GO:0005515(protein binding)|GO:0005634(nucleus)|GO:0006350(transcription)|GO:0008168(methyltransferase activity)|GO:0016568(chromatin modification)|GO:0016571(histone methylation)|GO:0016740(transferase activity)|GO:0018024(histone-lysine N-methyltransferase activity)|GO:0035098(ESC/E(Z) complex)|GO:0042054(histone methyltransferase activity)|…	GCTGCAAAGTGTTTTGTACCAGTGAGTTTTTGCAATAATGCAGTATGGTACATTTTTCAA	14056	chr6:47480366-47480307	Mm.246688	mm|6qB2.3	GO:16571(histone methylation); GO:51154(negative regulation of striated muscle cell differentiation); GO:6355(regulation of transcription, DNA-dependent); GO:6350(transcription)		GO:3677(DNA binding); GO:3682(chromatin binding); GO:42054(histone methyltransferase activity); GO:5515(protein binding)	enhancer of zeste homolog 2		GO:35098(ESC/E(Z) complex); GO:5634(nucleus); GO:45120(pronucleus)		Enx-1; Enx1h; KIAA4065; MGC90723; mKIAA4065	ENSMUST00000090120	14056	Mm.246688	17344414; 17107999; 16717091; 16141073; 16141072; 16025120; 16009709; 15882624; 15782199; 15733677; 15596546; 15536069; 15520282; 15385962; 15317747; 14671313; 12900441; 12589020; 12496962; 12477932; 12466851; 12123576; 11390661; 11287189; 11217851; 11076861; 11042159; 10922068; 10349636; 10051331; 9584197; 9473645; 9214638; 9176491; 8921387; 8861097	NP381257	GeneID:14056; MGI:107940; GI:6679721; CCDS:CCDS20096.1
A_55_P1952256	Ccnb1	2.17983	0.00915494	P	267.671	122.782	2.18696	P	276.076	126.237	2.17273	P	259.266	119.327	NM_172301	cyclin B1	ref|NM_172301|ens|ENSMUST00000050763|ens|ENSMUST00000072119|ens|ENSMUST00000091295	Mus musculus cyclin B1 (Ccnb1), mRNA [NM_172301]	NM_172301	GO:0001556(oocyte maturation)|GO:0001701(in utero embryonic development)|GO:0001933(negative regulation of protein amino acid phosphorylation)|GO:0005515(protein binding)|GO:0005624(membrane fraction)|GO:0005625(soluble fraction)|GO:0005634(nucleus)|GO:0005737(cytoplasm)|GO:0005856(cytoskeleton)|GO:0006461(protein complex assembly)|GO:0006468(protein amino acid phosphorylation)|GO:0007049(cell cy…	TATGAGGAGATGTACCCTCCAGAAATAGGTGACTTCGCCTATGTGACTAACAACACGTAC	268697	chr13:101551283-101551224	Mm.260114	mm|13qD1
A_55_P2000833	E2f8	2.14632	0.00971639	P	1109.28	516.502	2.16947	P	1180.14	543.975	2.12342	P	1038.42	489.029	NM_001013368	E2F transcription factor 8	ref|NM_001013368|ens|ENSMUST00000094379|ens|ENSMUST00000058745|ens|ENSMUST00000119223	Mus musculus E2F transcription factor 8 (E2f8), mRNA [NM_001013368]	NM_001013368	GO:0003677(DNA binding)|GO:0003700(transcription factor activity)|GO:0005634(nucleus)|GO:0005667(transcription factor complex)|GO:0006350(transcription)|GO:0006355(regulation of transcription, DNA-dependent)|GO:0007049(cell cycle)|GO:0008283(cell proliferation)|GO:0042802(identical protein binding)|GO:0042803(protein homodimerization activity)|GO:0045449(regulation of transcription)	TGTTGCAGTCTGTCTTTTTGTAGAGTTTACAACCCTCCTCAATCAAGTCTATGGAAAAAA	108961	chr7:56121919-56121860	Mm.240566	mm|7qB4
A_51_P165704	Mcm7	2.02528	0.0139101	P	6553.35	3233.49	2.06741	P	6846.2	3311.48	1.984	P	6260.5	3155.49	NM_008568	minichromosome maintenance deficient 7 (S. cerevisiae)	ref|NM_008568|ens|ENSMUST00000148879|ens|ENSMUST00000000505|gb|AK132748	Mus musculus minichromosome maintenance deficient 7 (S. cerevisiae) (Mcm7), mRNA [NM_008568]	NM_008568	GO:0000166(nucleotide binding)|GO:0003677(DNA binding)|GO:0003678(DNA helicase activity)|GO:0003697(single-stranded DNA binding)|GO:0005515(protein binding)|GO:0005524(ATP binding)|GO:0005634(nucleus)|GO:0005829(cytosol)|GO:0006260(DNA replication)|GO:0006268(DNA unwinding involved in replication)|GO:0006270(DNA-dependent DNA replication initiation)|GO:0006350(transcription)|GO:0007049(cell cycle…	AGGTTAATACTTCTCGGACACGGATCACCTTTGTCTGATAGCCAGTTTTTACACCCTCCT	17220	chr5:138605984-138605925	Mm.378965	mm|5qG2	GO:6260(DNA replication); GO:6270(DNA replication initiation); GO:6268(DNA unwinding during replication); GO:7049(cell cycle); GO:8283(cell proliferation); GO:6355(regulation of transcription, DNA-dependent); GO:6350(transcription)		GO:5524(ATP binding); GO:3677(DNA binding); GO:3678(DNA helicase activity); GO:8094(DNA-dependent ATPase activity); GO:17111(nucleoside-triphosphatase activity); GO:166(nucleotide binding); GO:5515(protein binding); GO:3697(single-stranded DNA binding)	minichromosome maintenance complex component 7	KEGG pathway: Cell cycle 04110	GO:5634(nucleus)		Mcmd7; mCDC47; AI747533	ENSMUST00000000505	17220	Mm.378965	16420439; 16141073; 16141072; 15917436; 15782199; 15489334; 15169903; 14678972; 12972605; 12519773; 12477932; 12466851; 12207017; 11389549; 11217851; 11076861; 11042159; 10922068; 10567526; 10349636; 9636156; 8566808	NP378344	GeneID:17220; MGI:1298398; GI:10242373; CCDS:CCDS19793.1
