# Supplementary material for: Asxl1 exerts an antiproliferative effect on mouse lung maturation via epigenetic repression of the E2f1-Nmyc axis
Source: Cell Death Dis. 2018 Nov 2;9(11):1118. doi: 10.1038/s41419-018-1171-z (PMC6215009; doi:10.1038/s41419-018-1171-z)
Supplement: Supplementary file 7 — Supplementary Table S5 [file 41419_2018_1171_MOESM7_ESM.xlsx]

## Sheet: Sheet1
Supplementary Table S1. List of primer sets.
Primers used for cloning of different constructs of Nmyc promoters.
Construct	Forward primer	Reverse primer
F/L	ggg GCT AGC TTA CCA ACT GGG TC	ggg gga tcc GGC TGC GCT TTG AAG CTC G
D6 WT	ggg gct agc GGT AAG GCG CCA CCC TCG T	ggg gga tcc GGC TGC GCT TTG AAG CTC G
D6 MT	TGG CTT TTT TAA TGA AAG CC	GGC TTT CAT TAA AAA AGC CA
Primers used for construction of HCF-1 truncations.
Construct	Forward primer	Reverse primer
HCF-1(1-434)	ggg ctc gag ATG GCT TCG GCC GTG TCG	ggg gga tcc CTA TCA TGC GGC TGC TGC TGG GG
HCF-1(435-1011)	ggg ctc gag CCT GCT GTC CAG CCG CTG	ggg gga tcc cta tca CAA GGT GAC AGT GCC AGG C
HCF-1(C')	ggg ctc gag GTC ACT TCC AAC ATG AGT TCA A	ggg gga tcc cta tca TCA CTG ACC ATC GGC CTT AG
Primers used for construction of Asxl1 truncations.
Construct	Forward primer	Reverse primer
Asxl1(1-370)	ggg ctc gag cca gga ggt ATG AAG GAC AAA CAG AAG AGG	ggg gga tcc cta tca TGA TTC TTT GGT CAA ACC C
Asxl1(371-655)	ggg ctc gag cca gga ggt CTG CAG CAG AAA G	ggg gga tcc tca TCC CTC ATC GAT GGC CCC
Asxl1(656-1192)	ggg ctc gag cca gga ggt GGT GGC AGA GAC AGC AGC	ggg gga tcc cta tca AGG TGT CAG TTC TGT CTC TGG
Asxl1(1193-1514)	ggg ctc gag TCC TCT GGC AAT CTG GAA GAA	ggg gga tcc cta tca TTA TCT CAC CAC AAG GCA CAA T
Primers used for RT-qPCR.
Gene	Forward primer	Reverse primer
mE2F1	GAG CAA GAA GCA GTA TTG CCA	CCT CCT CGA GAC CAA AGT GA
mCcne	GCC ATC GAC TCT TTA GAA TTT CA	TGT CAT CCC ATT CCA AAC CT
mCcna2	GTC AGT AAA CAG CCT GCC TT	CAT GTG GTG ATT CAA AAC TGC C
mCdca3	CCT TGA CAC TAC GAC AGG GTA	CTC TCC AAC AAG GCA AAA TGC
mCdc45	AAG AGC AGT TCT CCT ATT TCA TCC	GCA GGA ACC TCA AGG TCA TC
mCdk7	CTG GTT TCT CAC TCG CAT GG	TTT ATT CCA TCC TTA GCT TCT GAC C
mCdc25c	ACC TAG GAC CCC AAG GTT TC	GAC TGC CCA GAT GCT TCA TT
mCcnb1	TGA CAA CGG TGA ATG GAC AC	TGA CAG TCA TGT GCT TTG TGA
mAsxl1	TCA GAT GCT CCA ATG ACA CC	AAC AGC CCT TCT CCT CCT C
mNmyc	ACT AGT GTG TCT GTT CCA GCT A	GTC TCT TCT CTA CGG TGA CCA
mCdt1	AGC CTA GTA CCC CAG ATG C	CGG AAC ATC TCA ACT AGC ACC
mCks2	GTA CTT CGA TGA GCA CTA CGA G	CTC TGT TGG ACA CCA AGT CTC
mDtymk	ACT AGA GGA TCA CTC CGT GC	CAA CCC CAG AAA AGG CGT AT
mUhrf1	TAG CTC CAG TGC CGT TAA GA	CCA TGG TAT CAC AGT GCG AG
mRrm1	GAT TTC TAA GTC CGC TGG GG	CCA CCT TGA TCC ACA TAG CG
mRrm2	GCT GGA TTG GGG ACA AAG AG	AAA ATG TAA GGC CCG GCA TC
mFen1	ACA TTC CTC TTC GCC GGT A	CGA CCA AAG TAG CTC TTG ATG T
mXpo1	CAA GAC ATC CTC TGA CCC AAC	ACT CGC TCC AAC AAT GTC AC
mMKi67	ACC TGG TCT TAG TTC CGT TGA	TCA GTG GTG TAT TAG GAG GCA
mPcna	GGG GTG AAG TTT TCT GCA AGT	TCA GAG CAA ACG TTA GGT GAA C
mCcsp	GAA GAG ACT GGT GGA TAC CCT	TGA AAT CCA GTG AGC TTC AGA AT
mActa2	GTG ATC ACC ATT GGA AAC GAA C	GCATAG AGA TCC TTC CTG ATG TC
mPon1	AAG AAC CAT CGG TCT TCC TAT CA	AGC ACC CGT CTC GAT TCC T
mAbca3	ACT CAG CAC TCT ATG GCC TG	AGT TCT TGG GTT CCC ACA CC
mFabp5	CAT CAC GGT CAA AAC CGA GAG	ACT CCA CGA TCA TCT TCC CAT
mScd1	TTC TTG CGA TAC ACT CTG GTG C	CGG GAT TGA ATG TTC TTG TCG T
mPdpn	GGA ACT GTC CAC CTC AGC AA	TTG TCT GCG TTT CAT CCC CT
mAqp5	GCC ATC TTG TGG GGA TCT ACT T	AGT AGA GGA TTG CAG CCA GG
mSP-A	CAC CTG GAG AAC ATG GAG ACA	CTG AGG ACT CCC ATT GTT TGC
mSP-B	GCA TGC AGG AGC TAA TGA CC	AGC AGC TTC AAG GGA AGG AT
mSP-C	GAT GGA GAG TCC ACC GGA TTA C	TGA GCA GAG CCC CTA CAA TC
mSP-D	CTG GAG ACA GAG GAA TCA AAG G	TTC TGA TAG TGG GAG AAG GCA
hAsxl1	GCA GCA GTG CAC TAA ATA ACG	ACT CTT CTT TGG TCA AAC CCA G
hE2F1	GGA AAA GGT GTG AAA TCC CCG	GCT TCT GCA CCT TCA GCA C
hNmyc	AGG ACA CCC TGA GCG ATT	ATG GGA AGG CAT CGT TTG AG
hCDC25A	TGA ATA CGA CGG AGG CCA	ACA CGC TTG CCA TCA GTA
hCCNA2	GCT GGA GCT GCC TTT CAT	TTG ACT GTT GTG CAT GCT GT
mGAPDH	GTG AAG GTC GGT GTG AAC G	TTG CCG TGA GTG GAG TCA TA
hGAPDH	GAC TCC ACG ACG TAC TCA	GTG GAT ATT GTT GCC ATC
Primers used for ChIP.
Gene	Forward primer	Reverse primer
hNmyc	GCT TTG CAG CCT TCT CTC TGC	CTT TAC CCC GCC CTC CTG ATT
hCCNA2	CTG CTC AGT TTC CTT TGG TTT AC	AAA GAC GCC CAG AGA TGC AGC
hCDC6	AAA GGC TCT GTG ACT ACA GCC A	GAT CCT TCT CAC GTC TCT CAC A
hCDC25A	TCT GCT GGG AGT TTT CAT TGA CCT C	TTG GCG CCA AAC GGA ATC CAC CAA TC
Primers used for Flag-ASXL1 adenovirus.
Construct	Forward primer	Reverse primer
ASXL1	ggg ctc gag cca gga ggt ATG AAG GAC AAA CAG AAG AGG	ggg gga tcc cta tca TTA TCT CAC CAC AAG GCA CAA T
Primers used for shASXL1 adenovirus.
Construct	Forward primer	Reverse primer
ASXL1	GCC TGA AAG CCA TGA TCA TGT AAG CTT ACA TGA TCA TGG CTT TCA GGC TTT TTG C	GGC CGC AAA AAG CCT GAA AGC CAT GAT CAT GTA AGC TTA CAT GAT CAT GGC TTT CAG GC
